# Supplementary material for: NucDiff: in-depth characterization and annotation of differences between two sets of DNA sequences
Source: BMC Bioinformatics. 2017 Jul 12;18:338. doi: 10.1186/s12859-017-1748-z (PMC5508607; doi:10.1186/s12859-017-1748-z)
Supplement: Supplementary file 2 — Detailed results for Table 1. (TXT 472 kb) [file 12859_2017_1748_MOESM2_ESM.txt]

Modif_case	diff_name	diff_len	num_tests	default	c30	c120	l10	l65	b80	b350	quast_like	Quast
Del1_ABC_AC	deletion	5	10	10	10	10	10	10	10	10	10	0
Del1_ABC_AC	deletion	20	10	10	10	10	10	10	10	10	10	0
Del1_ABC_AC	deletion	50	10	10	10	10	10	10	10	10	10	1
Del1_ABC_AC	deletion	65	10	10	10	10	10	10	10	10	10	1
Del1_ABC_AC	deletion	85	10	10	10	10	10	10	9	10	10	3
Del1_ABC_AC	deletion	88	10	10	10	10	10	10	10	10	10	10
Del1_ABC_AC	deletion	100	10	10	10	10	10	10	10	10	10	10
Del1_ABC_AC	deletion	150	10	9	9	9	9	9	9	9	9	9
Del1_ABC_AC	deletion	200	10	10	10	10	10	10	10	10	10	10
Del1_ABC_AC	deletion	250	10	10	10	10	10	10	10	10	10	10
Del1_ABC_AC	deletion	300	10	10	10	10	10	10	10	10	10	10
Del1_ABC_AC	deletion	350	10	10	10	10	10	10	10	10	10	10
Del1_ABC_AC	deletion	400	10	10	10	10	10	10	10	10	10	10
Del2_ABCxBy_AC	deletion	5	10	10	10	10	10	10	10	10	10	0
Del2_ABCxBy_AC	deletion	20	10	10	10	10	10	10	10	10	10	0
Del2_ABCxBy_AC	deletion	50	10	10	10	10	10	10	10	10	10	0
Del2_ABCxBy_AC	deletion	65	10	10	10	10	10	10	10	10	0	0
Del2_ABCxBy_AC	deletion	85	10	10	10	10	10	10	10	10	2	2
Del2_ABCxBy_AC	deletion	88	10	10	10	10	10	10	10	10	10	10
Del2_ABCxBy_AC	deletion	100	10	10	10	10	10	10	10	10	10	10
Del2_ABCxBy_AC	deletion	150	10	10	10	10	10	10	10	10	10	10
Del2_ABCxBy_AC	deletion	200	10	10	10	10	10	10	10	10	10	10
Del2_ABCxBy_AC	deletion	250	10	10	10	10	10	10	10	10	10	9
Del2_ABCxBy_AC	deletion	300	10	8	8	8	8	8	8	10	8	8
Del2_ABCxBy_AC	deletion	350	10	10	10	10	10	10	10	10	10	10
Del2_ABCxBy_AC	deletion	400	10	9	9	9	9	9	9	9	9	9
Del2_ABCxBy_AC	deletion	5	10	10	10	10	10	10	10	10	10	0
Del2_ABCxBy_AC	deletion	20	10	10	10	10	10	10	10	10	10	0
Del2_ABCxBy_AC	deletion	50	10	10	10	10	10	10	10	10	10	0
Del2_ABCxBy_AC	deletion	65	10	10	10	10	10	10	10	10	0	0
Del2_ABCxBy_AC	deletion	85	10	10	10	10	10	10	10	10	2	2
Del2_ABCxBy_AC	deletion	88	10	10	10	10	10	10	10	10	10	10
Del2_ABCxBy_AC	deletion	100	10	10	10	10	10	10	10	10	10	10
Del2_ABCxBy_AC	deletion	150	10	10	10	10	10	10	10	10	10	10
Del2_ABCxBy_AC	deletion	200	10	10	10	10	10	10	10	10	10	10
Del2_ABCxBy_AC	deletion	250	10	10	10	10	10	10	10	10	10	9
Del2_ABCxBy_AC	deletion	300	10	8	8	8	8	8	8	10	8	8
Del2_ABCxBy_AC	deletion	350	10	10	10	10	10	10	10	10	10	10
Del2_ABCxBy_AC	deletion	400	10	9	9	9	9	9	9	9	9	9
Del3_ABCxBy_ACxBy	deletion	5	10	10	10	10	10	10	10	10	10	0
Del3_ABCxBy_ACxBy	deletion	20	10	10	10	10	10	10	10	10	10	0
Del3_ABCxBy_ACxBy	deletion	50	10	10	10	10	10	10	10	10	10	3
Del3_ABCxBy_ACxBy	deletion	65	10	10	10	10	10	10	10	10	10	1
Del3_ABCxBy_ACxBy	deletion	85	10	10	10	10	10	10	10	10	10	1
Del3_ABCxBy_ACxBy	deletion	88	10	10	10	10	10	10	10	10	10	10
Del3_ABCxBy_ACxBy	deletion	100	10	10	10	10	10	10	10	10	10	10
Del3_ABCxBy_ACxBy	deletion	150	10	10	10	10	10	10	10	10	10	10
Del3_ABCxBy_ACxBy	deletion	200	10	10	10	10	10	10	10	10	10	10
Del3_ABCxBy_ACxBy	deletion	250	10	10	10	10	10	10	10	10	10	10
Del3_ABCxBy_ACxBy	deletion	300	10	10	10	10	10	10	10	10	10	10
Del3_ABCxBy_ACxBy	deletion	350	10	10	10	10	10	10	10	10	10	8
Del3_ABCxBy_ACxBy	deletion	400	10	10	10	10	10	10	10	10	10	10
Del4_ABKBC_ABC	deletion	10	10	10	10	10	10	10	0	10	10	0
Del4_ABKBC_ABC	deletion	30	10	0	0	0	0	0	10	0	0	0
Del4_ABKBC_ABC	collapsed_repeat	5	10	0	0	0	0	0	10	0	0	0
Del4_ABKBC_ABC	deletion	80	10	10	10	10	10	10	10	10	10	10
Del4_ABKBC_ABC	collapsed_repeat	5	10	10	10	10	10	10	10	10	10	10
Del4_ABKBC_ABC	deletion	150	10	10	10	10	10	10	10	10	10	0
Del4_ABKBC_ABC	collapsed_repeat	5	10	10	10	10	10	10	10	10	10	10
Del4_ABKBC_ABC	deletion	250	10	10	10	10	10	10	10	10	10	6
Del4_ABKBC_ABC	collapsed_repeat	5	10	9	9	9	9	9	9	9	9	9
Del4_ABKBC_ABC	deletion	350	10	10	10	10	10	10	10	10	10	2
Del4_ABKBC_ABC	collapsed_repeat	5	10	9	9	9	9	9	9	9	9	9
Del4_ABKBC_ABC	deletion	400	10	9	9	9	9	9	9	9	9	0
Del4_ABKBC_ABC	collapsed_repeat	5	10	9	9	9	9	9	9	9	9	10
Del4_ABKBC_ABC	deletion	5	10	10	10	10	10	10	9	10	10	0
Del4_ABKBC_ABC	collapsed_repeat	30	10	9	9	9	9	9	9	0	9	9
Del4_ABKBC_ABC	deletion	30	10	9	9	9	9	9	10	0	9	5
Del4_ABKBC_ABC	collapsed_repeat	30	10	9	9	9	9	9	10	0	9	9
Del4_ABKBC_ABC	deletion	80	10	9	9	9	9	9	9	9	9	4
Del4_ABKBC_ABC	collapsed_repeat	30	10	9	9	9	9	9	9	9	9	9
Del4_ABKBC_ABC	deletion	150	10	10	10	10	10	10	10	10	10	3
Del4_ABKBC_ABC	collapsed_repeat	30	10	10	10	10	10	10	10	10	10	10
Del4_ABKBC_ABC	deletion	250	10	9	9	9	9	9	9	9	9	5
Del4_ABKBC_ABC	collapsed_repeat	30	10	9	9	9	9	9	9	9	9	8
Del4_ABKBC_ABC	deletion	350	10	10	10	10	10	10	10	10	10	3
Del4_ABKBC_ABC	collapsed_repeat	30	10	10	10	10	10	10	10	10	10	9
Del4_ABKBC_ABC	deletion	400	10	9	9	9	9	9	9	9	9	0
Del4_ABKBC_ABC	collapsed_repeat	30	10	9	9	9	9	9	9	9	9	10
Del4_ABKBC_ABC	deletion	5	10	9	9	9	9	9	9	9	9	0
Del4_ABKBC_ABC	collapsed_repeat	80	10	9	9	9	9	9	9	9	9	10
Del4_ABKBC_ABC	deletion	30	10	10	10	10	10	10	10	10	10	5
Del4_ABKBC_ABC	collapsed_repeat	80	10	10	10	10	10	10	10	10	10	9
Del4_ABKBC_ABC	deletion	80	10	10	10	10	10	10	10	10	10	4
Del4_ABKBC_ABC	collapsed_repeat	80	10	9	9	9	9	9	9	9	9	9
Del4_ABKBC_ABC	deletion	150	10	10	10	10	10	10	10	10	10	4
Del4_ABKBC_ABC	collapsed_repeat	80	10	10	10	10	10	10	10	10	10	10
Del4_ABKBC_ABC	deletion	250	10	10	10	10	10	10	10	10	10	3
Del4_ABKBC_ABC	collapsed_repeat	80	10	10	10	10	10	10	10	10	10	10
Del4_ABKBC_ABC	deletion	350	10	8	8	8	8	8	8	8	8	2
Del4_ABKBC_ABC	collapsed_repeat	80	10	7	7	7	7	7	7	7	7	6
Del4_ABKBC_ABC	deletion	400	10	10	10	10	10	10	10	10	10	0
Del4_ABKBC_ABC	collapsed_repeat	80	10	10	10	10	10	10	10	10	10	10
Del4_ABKBC_ABC	deletion	5	10	10	10	10	10	10	10	10	10	0
Del4_ABKBC_ABC	collapsed_repeat	150	10	10	10	10	10	10	10	10	10	10
Del4_ABKBC_ABC	deletion	30	10	9	9	9	9	9	9	9	9	4
Del4_ABKBC_ABC	collapsed_repeat	150	10	9	9	9	9	9	9	9	9	8
Del4_ABKBC_ABC	deletion	80	10	10	10	10	10	10	10	10	10	4
Del4_ABKBC_ABC	collapsed_repeat	150	10	10	10	10	10	10	10	10	10	10
Del4_ABKBC_ABC	deletion	150	10	9	9	9	9	9	9	9	9	5
Del4_ABKBC_ABC	collapsed_repeat	150	10	9	9	9	9	9	9	9	9	9
Del4_ABKBC_ABC	deletion	250	10	10	10	10	10	10	10	10	10	1
Del4_ABKBC_ABC	collapsed_repeat	150	10	10	10	10	10	10	10	10	10	10
Del4_ABKBC_ABC	deletion	350	10	10	10	10	10	10	10	10	10	6
Del4_ABKBC_ABC	collapsed_repeat	150	10	10	10	10	10	10	10	10	10	9
Del4_ABKBC_ABC	deletion	400	10	10	10	10	10	10	10	10	10	0
Del4_ABKBC_ABC	collapsed_repeat	150	10	10	10	10	10	10	10	10	10	10
Del4_ABKBC_ABC	deletion	5	10	9	9	9	9	9	9	9	9	0
Del4_ABKBC_ABC	collapsed_repeat	250	10	9	9	9	9	9	9	9	9	10
Del4_ABKBC_ABC	deletion	30	10	10	10	10	10	10	10	10	10	6
Del4_ABKBC_ABC	collapsed_repeat	250	10	10	10	10	10	10	10	10	10	9
Del4_ABKBC_ABC	deletion	80	10	10	10	10	10	10	10	10	10	2
Del4_ABKBC_ABC	collapsed_repeat	250	10	9	9	9	9	9	9	9	9	9
Del4_ABKBC_ABC	deletion	150	10	10	10	10	10	10	10	10	10	4
Del4_ABKBC_ABC	collapsed_repeat	250	10	10	10	10	10	10	10	10	10	10
Del4_ABKBC_ABC	deletion	250	10	10	10	10	10	10	10	10	10	5
Del4_ABKBC_ABC	collapsed_repeat	250	10	10	10	10	10	10	10	10	10	10
Del4_ABKBC_ABC	deletion	350	10	10	10	10	10	10	10	10	10	3
Del4_ABKBC_ABC	collapsed_repeat	250	10	10	10	10	10	10	10	10	10	10
Del4_ABKBC_ABC	deletion	400	10	9	9	9	9	9	9	9	9	0
Del4_ABKBC_ABC	collapsed_repeat	250	10	8	8	8	8	8	8	8	8	9
Del4_ABKBC_ABC	deletion	5	10	9	9	9	9	9	9	9	9	0
Del4_ABKBC_ABC	collapsed_repeat	350	10	8	8	8	8	8	8	8	8	10
Del4_ABKBC_ABC	deletion	30	10	9	9	9	9	9	9	9	9	3
Del4_ABKBC_ABC	collapsed_repeat	350	10	9	9	9	9	9	9	9	9	9
Del4_ABKBC_ABC	deletion	80	10	9	9	9	9	9	9	9	9	5
Del4_ABKBC_ABC	collapsed_repeat	350	10	9	9	9	9	9	9	9	9	9
Del4_ABKBC_ABC	deletion	150	10	10	10	10	10	10	10	10	10	2
Del4_ABKBC_ABC	collapsed_repeat	350	10	10	10	10	10	10	10	10	10	10
Del4_ABKBC_ABC	deletion	250	10	9	9	9	9	9	9	9	9	3
Del4_ABKBC_ABC	collapsed_repeat	350	10	8	8	8	8	8	8	8	8	8
Del4_ABKBC_ABC	deletion	350	10	9	9	9	9	9	9	9	9	1
Del4_ABKBC_ABC	collapsed_repeat	350	10	8	8	8	8	8	8	8	8	7
Del4_ABKBC_ABC	deletion	400	10	9	9	9	9	9	9	9	9	0
Del4_ABKBC_ABC	collapsed_repeat	350	10	9	9	9	9	9	9	9	9	10
Del4_ABKBC_ABC	deletion	5	10	10	10	10	10	10	10	10	10	0
Del4_ABKBC_ABC	collapsed_repeat	400	10	10	10	10	10	10	10	10	10	10
Del4_ABKBC_ABC	deletion	30	10	10	10	10	10	10	10	10	10	8
Del4_ABKBC_ABC	collapsed_repeat	400	10	10	10	10	10	10	10	10	10	10
Del4_ABKBC_ABC	deletion	80	10	10	10	10	10	10	10	10	10	2
Del4_ABKBC_ABC	collapsed_repeat	400	10	10	10	10	10	10	10	10	10	10
Del4_ABKBC_ABC	deletion	150	10	9	9	9	9	9	9	9	9	5
Del4_ABKBC_ABC	collapsed_repeat	400	10	9	9	9	9	9	9	9	9	9
Del4_ABKBC_ABC	deletion	250	10	9	9	9	9	9	9	9	9	1
Del4_ABKBC_ABC	collapsed_repeat	400	10	9	9	9	9	9	9	9	9	9
Del4_ABKBC_ABC	deletion	350	10	10	10	10	10	10	10	10	10	6
Del4_ABKBC_ABC	collapsed_repeat	400	10	9	9	9	9	9	9	9	9	9
Del4_ABKBC_ABC	deletion	400	10	10	10	10	10	10	10	10	10	10
Del4_ABKBC_ABC	collapsed_repeat	400	10	10	10	10	10	10	10	10	10	10
Del5_ABBC_ABC	deletion	5	10	10	10	10	10	10	10	10	10	0
Del5_ABBC_ABC	deletion	20	10	10	10	10	10	10	0	10	10	0
Del5_ABBC_ABC	collapsed_tandem_repeat	50	10	0	0	0	0	0	10	0	0	0
Del5_ABBC_ABC	collapsed_tandem_repeat	65	10	10	10	10	10	10	10	10	10	10
Del5_ABBC_ABC	collapsed_tandem_repeat	85	10	10	10	10	10	10	10	10	10	9
Del5_ABBC_ABC	collapsed_tandem_repeat	88	10	8	8	8	8	8	8	8	8	10
Del5_ABBC_ABC	collapsed_tandem_repeat	100	10	10	10	10	10	10	10	10	10	9
Del5_ABBC_ABC	collapsed_tandem_repeat	150	10	9	9	9	9	9	9	9	9	10
Del5_ABBC_ABC	collapsed_tandem_repeat	200	10	9	9	9	9	9	9	9	9	10
Del5_ABBC_ABC	collapsed_tandem_repeat	250	10	10	10	10	10	10	10	10	10	10
Del5_ABBC_ABC	collapsed_tandem_repeat	300	10	9	9	9	9	9	9	9	9	10
Del5_ABBC_ABC	collapsed_tandem_repeat	350	10	10	10	10	10	10	10	10	10	10
Del5_ABBC_ABC	collapsed_tandem_repeat	400	10	9	9	9	9	9	9	9	9	9
Del6_MBKBKBK_MBKBK	deletion	10	10	10	10	10	10	10	10	10	10	0
Del6_MBKBKBK_MBKBK	collapsed_tandem_repeat	35	10	0	0	0	0	0	0	0	0	0
Del6_MBKBKBK_MBKBK	collapsed_tandem_repeat	85	10	10	10	10	10	10	10	10	10	10
Del6_MBKBKBK_MBKBK	collapsed_tandem_repeat	155	10	10	10	10	10	10	10	10	10	10
Del6_MBKBKBK_MBKBK	collapsed_tandem_repeat	255	10	10	10	10	10	10	10	10	10	10
Del6_MBKBKBK_MBKBK	collapsed_tandem_repeat	355	10	10	10	10	10	10	10	10	10	10
Del6_MBKBKBK_MBKBK	collapsed_tandem_repeat	405	10	10	10	10	10	10	10	10	10	10
Del6_MBKBKBK_MBKBK	collapsed_tandem_repeat	35	10	10	10	10	10	10	10	0	10	10
Del6_MBKBKBK_MBKBK	collapsed_tandem_repeat	60	10	10	10	10	10	10	10	0	10	10
Del6_MBKBKBK_MBKBK	collapsed_tandem_repeat	110	10	10	10	10	10	10	10	10	10	10
Del6_MBKBKBK_MBKBK	collapsed_tandem_repeat	180	10	10	10	10	10	10	10	10	10	10
Del6_MBKBKBK_MBKBK	collapsed_tandem_repeat	280	10	8	8	8	8	8	8	8	8	10
Del6_MBKBKBK_MBKBK	collapsed_tandem_repeat	380	10	10	10	10	10	10	10	10	10	10
Del6_MBKBKBK_MBKBK	collapsed_tandem_repeat	430	10	9	9	9	9	9	9	9	9	9
Del6_MBKBKBK_MBKBK	collapsed_tandem_repeat	85	10	10	10	10	10	10	10	10	10	9
Del6_MBKBKBK_MBKBK	collapsed_tandem_repeat	110	10	10	10	10	10	10	10	10	10	9
Del6_MBKBKBK_MBKBK	collapsed_tandem_repeat	160	10	9	9	9	9	9	9	9	9	10
Del6_MBKBKBK_MBKBK	collapsed_tandem_repeat	230	10	10	10	10	10	10	10	10	10	10
Del6_MBKBKBK_MBKBK	collapsed_tandem_repeat	330	10	10	10	10	10	10	10	10	10	9
Del6_MBKBKBK_MBKBK	collapsed_tandem_repeat	430	10	10	10	10	10	10	10	10	10	10
Del6_MBKBKBK_MBKBK	collapsed_tandem_repeat	480	10	10	10	10	10	10	10	10	10	10
Del6_MBKBKBK_MBKBK	collapsed_tandem_repeat	155	10	10	10	10	10	10	10	10	10	10
Del6_MBKBKBK_MBKBK	collapsed_tandem_repeat	180	10	9	9	9	9	9	9	9	9	10
Del6_MBKBKBK_MBKBK	collapsed_tandem_repeat	230	10	10	10	10	10	10	10	10	10	10
Del6_MBKBKBK_MBKBK	collapsed_tandem_repeat	300	10	10	10	10	9	10	10	10	10	10
Del6_MBKBKBK_MBKBK	collapsed_tandem_repeat	400	10	10	10	10	10	10	10	10	10	9
Del6_MBKBKBK_MBKBK	collapsed_tandem_repeat	500	10	10	10	10	10	10	10	10	10	7
Del6_MBKBKBK_MBKBK	collapsed_tandem_repeat	550	10	10	10	10	10	10	10	10	10	10
Del6_MBKBKBK_MBKBK	collapsed_tandem_repeat	255	10	10	10	10	10	10	10	10	10	9
Del6_MBKBKBK_MBKBK	collapsed_tandem_repeat	280	10	10	10	10	10	10	10	10	10	10
Del6_MBKBKBK_MBKBK	collapsed_tandem_repeat	330	10	8	8	8	8	8	8	8	8	9
Del6_MBKBKBK_MBKBK	collapsed_tandem_repeat	400	10	10	10	10	10	10	10	10	10	9
Del6_MBKBKBK_MBKBK	collapsed_tandem_repeat	500	10	10	10	10	10	10	10	10	10	10
Del6_MBKBKBK_MBKBK	collapsed_tandem_repeat	600	10	9	9	9	9	9	9	9	9	10
Del6_MBKBKBK_MBKBK	collapsed_tandem_repeat	650	10	10	10	10	10	10	10	10	10	10
Del6_MBKBKBK_MBKBK	collapsed_tandem_repeat	355	10	10	10	10	10	10	10	10	10	10
Del6_MBKBKBK_MBKBK	collapsed_tandem_repeat	380	10	10	10	10	10	10	10	10	10	10
Del6_MBKBKBK_MBKBK	collapsed_tandem_repeat	430	10	10	10	10	10	10	10	10	10	10
Del6_MBKBKBK_MBKBK	collapsed_tandem_repeat	500	10	10	10	10	10	10	10	10	10	10
Del6_MBKBKBK_MBKBK	collapsed_tandem_repeat	600	10	9	9	9	9	9	9	9	9	10
Del6_MBKBKBK_MBKBK	collapsed_tandem_repeat	700	10	9	9	9	9	9	9	9	9	8
Del6_MBKBKBK_MBKBK	collapsed_tandem_repeat	750	10	10	10	10	10	10	10	10	10	10
Del6_MBKBKBK_MBKBK	collapsed_tandem_repeat	405	10	10	10	10	10	10	10	10	10	10
Del6_MBKBKBK_MBKBK	collapsed_tandem_repeat	430	10	10	10	10	10	10	10	10	10	10
Del6_MBKBKBK_MBKBK	collapsed_tandem_repeat	480	10	10	10	10	10	10	10	10	10	10
Del6_MBKBKBK_MBKBK	collapsed_tandem_repeat	550	10	10	10	10	10	10	10	10	10	10
Del6_MBKBKBK_MBKBK	collapsed_tandem_repeat	650	10	9	9	9	9	9	9	9	9	10
Del6_MBKBKBK_MBKBK	collapsed_tandem_repeat	750	10	10	10	10	10	10	10	10	10	10
Del6_MBKBKBK_MBKBK	collapsed_tandem_repeat	800	10	9	9	9	9	9	9	9	9	9
Ins1_AC_ABC	insertion	5	10	10	10	10	10	10	10	10	10	0
Ins1_AC_ABC	insertion	20	10	10	10	10	10	10	10	10	10	0
Ins1_AC_ABC	insertion	50	10	10	10	10	10	10	10	10	10	2
Ins1_AC_ABC	insertion	65	10	10	10	10	10	10	10	10	10	2
Ins1_AC_ABC	insertion	85	10	10	10	10	10	10	10	10	10	0
Ins1_AC_ABC	insertion	88	10	10	10	10	10	10	10	10	10	10
Ins1_AC_ABC	insertion	100	10	10	10	10	10	10	10	10	10	10
Ins1_AC_ABC	insertion	150	10	10	10	10	10	10	10	10	10	10
Ins1_AC_ABC	insertion	200	10	10	10	10	10	10	10	10	10	10
Ins1_AC_ABC	insertion	250	10	10	10	10	10	10	10	10	10	10
Ins1_AC_ABC	insertion	300	10	10	10	10	10	10	10	10	10	10
Ins1_AC_ABC	insertion	350	10	10	10	10	10	10	10	10	10	10
Ins1_AC_ABC	insertion	400	10	10	10	10	10	10	10	10	10	10
Rel1_ACxBy_ABC	insertion	5	10	10	10	10	10	10	10	10	10	0
Rel1_ACxBy_ABC	insertion	20	10	10	10	10	10	10	10	10	10	0
Rel1_ACxBy_ABC	relocation	50	10	0	0	0	0	0	0	0	0	0
Rel1_ACxBy_ABC	relocation	50	10	0	0	0	0	0	0	0	0	0
Rel1_ACxBy_ABC	relocation	65	10	2	2	0	2	2	10	2	2	0
Rel1_ACxBy_ABC	relocation	65	10	0	0	0	0	0	8	0	0	0
Rel1_ACxBy_ABC	relocation	85	10	1	1	0	1	1	10	1	1	0
Rel1_ACxBy_ABC	relocation	85	10	0	0	0	0	0	8	0	0	0
Rel1_ACxBy_ABC	relocation	88	10	10	10	0	10	10	10	1	10	0
Rel1_ACxBy_ABC	relocation	88	10	9	9	0	9	9	9	0	9	0
Rel1_ACxBy_ABC	relocation	100	10	10	10	0	10	10	10	0	10	0
Rel1_ACxBy_ABC	relocation	100	10	8	8	0	8	8	8	0	8	0
Rel1_ACxBy_ABC	relocation	150	10	10	10	10	10	10	10	1	10	10
Rel1_ACxBy_ABC	relocation	150	10	9	9	9	9	9	9	1	9	10
Rel1_ACxBy_ABC	relocation	200	10	10	10	10	10	10	10	10	10	10
Rel1_ACxBy_ABC	relocation	200	10	8	8	8	8	8	8	8	8	10
Rel1_ACxBy_ABC	relocation	250	10	10	10	10	10	10	10	10	10	10
Rel1_ACxBy_ABC	relocation	250	10	8	8	8	8	8	8	8	8	10
Rel1_ACxBy_ABC	relocation	300	10	10	10	10	10	10	10	10	10	10
Rel1_ACxBy_ABC	relocation	300	10	8	8	8	8	8	8	8	8	10
Rel1_ACxBy_ABC	relocation	350	10	10	10	10	10	10	10	10	10	10
Rel1_ACxBy_ABC	relocation	350	10	9	9	9	9	9	9	9	9	10
Rel1_ACxBy_ABC	relocation	400	10	10	10	10	10	10	10	10	10	10
Rel1_ACxBy_ABC	relocation	400	10	8	8	8	8	8	8	8	8	10
Ins2_ACxBy_ABCxBy	insertion	5	10	10	10	10	10	10	10	10	10	0
Ins2_ACxBy_ABCxBy	insertion	20	10	10	10	10	10	10	10	10	10	0
Ins2_ACxBy_ABCxBy	duplication	50	10	1	1	1	1	1	2	0	1	1
Ins2_ACxBy_ABCxBy	duplication	65	10	1	1	1	1	1	1	1	1	1
Ins2_ACxBy_ABCxBy	duplication	85	10	1	1	1	1	1	3	1	1	2
Ins2_ACxBy_ABCxBy	duplication	88	10	4	4	4	4	4	4	2	4	10
Ins2_ACxBy_ABCxBy	duplication	100	10	4	4	4	4	4	4	2	4	10
Ins2_ACxBy_ABCxBy	duplication	150	10	1	1	1	1	1	1	1	1	10
Ins2_ACxBy_ABCxBy	duplication	200	10	4	4	4	4	4	4	4	4	10
Ins2_ACxBy_ABCxBy	duplication	250	10	5	5	5	5	5	5	5	5	10
Ins2_ACxBy_ABCxBy	duplication	300	10	0	0	0	0	0	0	0	0	10
Ins2_ACxBy_ABCxBy	duplication	350	10	0	0	0	0	0	0	0	0	10
Ins2_ACxBy_ABCxBy	duplication	400	10	3	3	3	3	3	3	3	3	10
Ins3_ABC_ABKBC	insertion	10	10	10	10	10	10	10	10	10	10	0
Ins3_ABC_ABKBC	insertion	30	10	10	10	10	10	10	10	10	10	0
Ins3_ABC_ABKBC	duplication	5	10	0	0	0	0	0	10	0	0	0
Ins3_ABC_ABKBC	insertion	80	10	10	10	10	10	10	10	10	10	10
Ins3_ABC_ABKBC	duplication	5	10	10	10	10	10	10	10	10	10	10
Ins3_ABC_ABKBC	insertion	150	10	10	10	10	10	10	10	10	10	10
Ins3_ABC_ABKBC	duplication	5	10	10	10	10	10	10	10	10	10	10
Ins3_ABC_ABKBC	insertion	250	10	10	10	10	10	10	10	10	10	10
Ins3_ABC_ABKBC	duplication	5	10	10	10	10	10	10	10	10	10	10
Ins3_ABC_ABKBC	insertion	350	10	10	10	10	10	10	10	10	10	10
Ins3_ABC_ABKBC	duplication	5	10	10	10	10	10	10	10	10	10	10
Ins3_ABC_ABKBC	insertion	400	10	10	10	10	10	10	10	10	10	10
Ins3_ABC_ABKBC	duplication	5	10	10	10	10	10	10	10	10	10	10
Ins3_ABC_ABKBC	insertion	5	10	10	10	10	10	10	10	10	10	10
Ins3_ABC_ABKBC	duplication	30	10	10	10	10	10	10	10	0	10	10
Ins3_ABC_ABKBC	insertion	30	10	10	10	10	10	10	10	10	10	10
Ins3_ABC_ABKBC	duplication	30	10	10	10	10	10	10	10	0	10	10
Ins3_ABC_ABKBC	insertion	80	10	10	10	10	10	10	10	10	10	10
Ins3_ABC_ABKBC	duplication	30	10	10	10	10	10	10	10	10	10	10
Ins3_ABC_ABKBC	insertion	150	10	10	10	10	10	10	10	10	10	10
Ins3_ABC_ABKBC	duplication	30	10	10	10	10	10	10	10	10	10	10
Ins3_ABC_ABKBC	insertion	250	10	10	10	10	10	10	10	10	10	10
Ins3_ABC_ABKBC	duplication	30	10	10	10	10	10	10	10	10	10	10
Ins3_ABC_ABKBC	insertion	350	10	10	10	10	10	10	10	10	10	10
Ins3_ABC_ABKBC	duplication	30	10	10	10	10	10	10	10	10	10	10
Ins3_ABC_ABKBC	insertion	400	10	10	10	10	10	10	10	10	10	10
Ins3_ABC_ABKBC	duplication	30	10	10	10	10	10	10	10	10	10	10
Ins3_ABC_ABKBC	insertion	5	10	9	9	9	9	9	9	9	9	10
Ins3_ABC_ABKBC	duplication	80	10	9	9	9	9	9	9	9	9	10
Ins3_ABC_ABKBC	insertion	30	10	10	10	10	10	10	10	10	10	10
Ins3_ABC_ABKBC	duplication	80	10	10	10	10	10	10	10	10	10	10
Ins3_ABC_ABKBC	insertion	80	10	10	10	10	10	10	10	10	10	10
Ins3_ABC_ABKBC	duplication	80	10	10	10	10	10	10	10	10	10	10
Ins3_ABC_ABKBC	insertion	150	10	10	10	10	10	10	10	10	10	10
Ins3_ABC_ABKBC	duplication	80	10	10	10	10	10	10	10	10	10	10
Ins3_ABC_ABKBC	insertion	250	10	10	10	10	10	10	10	10	10	10
Ins3_ABC_ABKBC	duplication	80	10	10	10	10	10	10	10	10	10	10
Ins3_ABC_ABKBC	insertion	350	10	10	10	10	10	10	10	10	10	10
Ins3_ABC_ABKBC	duplication	80	10	10	10	10	10	10	10	10	10	10
Ins3_ABC_ABKBC	insertion	400	10	10	10	10	10	10	10	10	10	10
Ins3_ABC_ABKBC	duplication	80	10	10	10	10	10	10	10	10	10	10
Ins3_ABC_ABKBC	insertion	5	10	10	10	10	10	10	10	10	10	10
Ins3_ABC_ABKBC	duplication	150	10	10	10	10	10	10	10	10	10	10
Ins3_ABC_ABKBC	insertion	30	10	10	10	10	10	10	10	10	10	10
Ins3_ABC_ABKBC	duplication	150	10	10	10	10	10	10	10	10	10	10
Ins3_ABC_ABKBC	insertion	80	10	10	10	10	10	10	10	10	10	10
Ins3_ABC_ABKBC	duplication	150	10	10	10	10	10	10	10	10	10	10
Ins3_ABC_ABKBC	insertion	150	10	10	10	10	10	10	10	10	10	10
Ins3_ABC_ABKBC	duplication	150	10	10	10	10	10	10	10	10	10	10
Ins3_ABC_ABKBC	insertion	250	10	10	10	10	10	10	10	10	10	10
Ins3_ABC_ABKBC	duplication	150	10	10	10	10	10	10	10	10	10	10
Ins3_ABC_ABKBC	insertion	350	10	10	10	10	10	10	10	10	10	10
Ins3_ABC_ABKBC	duplication	150	10	10	10	10	10	10	10	10	10	10
Ins3_ABC_ABKBC	insertion	400	10	10	10	10	10	10	10	10	10	10
Ins3_ABC_ABKBC	duplication	150	10	10	10	10	10	10	10	10	10	10
Ins3_ABC_ABKBC	insertion	5	10	10	10	10	10	10	10	10	10	10
Ins3_ABC_ABKBC	duplication	250	10	10	10	10	10	10	10	10	10	10
Ins3_ABC_ABKBC	insertion	30	10	10	10	10	10	10	10	10	10	10
Ins3_ABC_ABKBC	duplication	250	10	10	10	10	10	10	10	10	10	10
Ins3_ABC_ABKBC	insertion	80	10	10	10	10	10	10	10	10	10	10
Ins3_ABC_ABKBC	duplication	250	10	10	10	10	10	10	10	10	10	10
Ins3_ABC_ABKBC	insertion	150	10	10	10	10	10	10	10	10	10	10
Ins3_ABC_ABKBC	duplication	250	10	10	10	10	10	10	10	10	10	10
Ins3_ABC_ABKBC	insertion	250	10	10	10	10	10	10	10	10	10	10
Ins3_ABC_ABKBC	duplication	250	10	10	10	10	10	10	10	10	10	10
Ins3_ABC_ABKBC	insertion	350	10	10	10	10	10	10	10	10	10	10
Ins3_ABC_ABKBC	duplication	250	10	10	10	10	10	10	10	10	10	10
Ins3_ABC_ABKBC	insertion	400	10	10	10	10	10	10	10	10	10	10
Ins3_ABC_ABKBC	duplication	250	10	10	10	10	10	10	10	10	10	10
Ins3_ABC_ABKBC	insertion	5	10	9	9	9	9	9	9	9	9	10
Ins3_ABC_ABKBC	duplication	350	10	9	9	9	9	9	9	9	9	10
Ins3_ABC_ABKBC	insertion	30	10	10	10	10	10	10	10	10	10	10
Ins3_ABC_ABKBC	duplication	350	10	10	10	10	10	10	10	10	10	10
Ins3_ABC_ABKBC	insertion	80	10	10	10	10	10	10	10	10	10	10
Ins3_ABC_ABKBC	duplication	350	10	10	10	10	10	10	10	10	10	10
Ins3_ABC_ABKBC	insertion	150	10	10	10	10	10	10	10	10	10	10
Ins3_ABC_ABKBC	duplication	350	10	10	10	10	10	10	10	10	10	10
Ins3_ABC_ABKBC	insertion	250	10	10	10	10	10	10	10	10	10	10
Ins3_ABC_ABKBC	duplication	350	10	10	10	10	10	10	10	10	10	10
Ins3_ABC_ABKBC	insertion	350	10	10	10	10	10	10	10	10	10	10
Ins3_ABC_ABKBC	duplication	350	10	10	10	10	10	10	10	10	10	10
Ins3_ABC_ABKBC	insertion	400	10	10	10	10	10	10	10	10	10	10
Ins3_ABC_ABKBC	duplication	350	10	10	10	10	10	10	10	10	10	10
Ins3_ABC_ABKBC	insertion	5	10	10	10	10	10	10	10	10	10	10
Ins3_ABC_ABKBC	duplication	400	10	10	10	10	10	10	10	10	10	10
Ins3_ABC_ABKBC	insertion	30	10	10	10	10	10	10	10	10	10	10
Ins3_ABC_ABKBC	duplication	400	10	10	10	10	10	10	10	10	10	10
Ins3_ABC_ABKBC	insertion	80	10	10	10	10	10	10	10	10	10	10
Ins3_ABC_ABKBC	duplication	400	10	10	10	10	10	10	10	10	10	10
Ins3_ABC_ABKBC	insertion	150	10	10	10	10	10	10	10	10	10	10
Ins3_ABC_ABKBC	duplication	400	10	10	10	10	10	10	10	10	10	10
Ins3_ABC_ABKBC	insertion	250	10	10	10	10	10	10	10	10	10	10
Ins3_ABC_ABKBC	duplication	400	10	10	10	10	10	10	10	10	10	10
Ins3_ABC_ABKBC	insertion	350	10	10	10	10	10	10	10	10	10	10
Ins3_ABC_ABKBC	duplication	400	10	10	10	10	10	10	10	10	10	10
Ins3_ABC_ABKBC	insertion	400	10	10	10	10	10	10	10	10	10	10
Ins3_ABC_ABKBC	duplication	400	10	10	10	10	10	10	10	10	10	10
Rel2_ABCxKy_ABKBC	insertion	10	10	10	10	10	10	10	10	10	10	0
Rel2_ABCxKy_ABKBC	relocation	30	10	0	9	0	0	0	0	0	0	0
Rel2_ABCxKy_ABKBC	relocation	30	10	0	0	0	0	0	0	0	0	0
Rel2_ABCxKy_ABKBC	duplication	5	10	9	0	9	9	9	10	0	9	9
Rel2_ABCxKy_ABKBC	relocation	80	10	10	10	0	10	10	10	10	10	0
Rel2_ABCxKy_ABKBC	relocation	80	10	0	0	0	0	0	0	0	0	0
Rel2_ABCxKy_ABKBC	duplication	5	10	0	0	10	0	0	0	0	0	10
Rel2_ABCxKy_ABKBC	relocation	150	10	10	10	10	10	10	10	10	10	10
Rel2_ABCxKy_ABKBC	relocation	150	10	0	0	0	0	0	0	0	0	10
Rel2_ABCxKy_ABKBC	duplication	5	10	0	0	0	0	0	0	0	0	0
Rel2_ABCxKy_ABKBC	relocation	250	10	10	10	10	10	10	10	10	10	10
Rel2_ABCxKy_ABKBC	relocation	250	10	0	0	0	0	0	0	0	0	9
Rel2_ABCxKy_ABKBC	duplication	5	10	0	0	0	0	0	0	0	0	0
Rel2_ABCxKy_ABKBC	relocation	350	10	10	10	10	10	10	10	10	10	10
Rel2_ABCxKy_ABKBC	relocation	350	10	0	0	0	0	0	0	0	0	10
Rel2_ABCxKy_ABKBC	duplication	5	10	0	0	0	0	0	0	0	0	0
Rel2_ABCxKy_ABKBC	relocation	400	10	10	10	10	10	10	10	10	10	9
Rel2_ABCxKy_ABKBC	relocation	400	10	0	0	0	0	0	0	0	0	10
Rel2_ABCxKy_ABKBC	duplication	5	10	0	0	0	0	0	0	0	0	0
Rel2_ABCxKy_ABKBC	relocation	5	10	0	0	0	0	0	0	0	0	0
Rel2_ABCxKy_ABKBC	relocation	5	10	0	0	0	0	0	0	0	0	0
Rel2_ABCxKy_ABKBC	duplication	30	10	10	10	10	10	10	10	0	10	10
Rel2_ABCxKy_ABKBC	relocation	30	10	0	10	0	0	0	0	0	0	0
Rel2_ABCxKy_ABKBC	relocation	30	10	0	0	0	0	0	0	0	0	0
Rel2_ABCxKy_ABKBC	duplication	30	10	10	0	10	10	10	10	0	10	10
Rel2_ABCxKy_ABKBC	relocation	80	10	10	10	0	10	10	10	10	10	0
Rel2_ABCxKy_ABKBC	relocation	80	10	0	0	0	0	0	0	0	0	0
Rel2_ABCxKy_ABKBC	duplication	30	10	0	0	10	0	0	0	0	0	10
Rel2_ABCxKy_ABKBC	relocation	150	10	10	10	10	10	10	10	10	10	9
Rel2_ABCxKy_ABKBC	relocation	150	10	0	0	0	0	0	0	0	0	10
Rel2_ABCxKy_ABKBC	duplication	30	10	0	0	0	0	0	0	0	0	0
Rel2_ABCxKy_ABKBC	relocation	250	10	10	10	10	10	10	10	10	10	10
Rel2_ABCxKy_ABKBC	relocation	250	10	0	0	0	0	0	0	0	0	10
Rel2_ABCxKy_ABKBC	duplication	30	10	0	0	0	0	0	0	0	0	0
Rel2_ABCxKy_ABKBC	relocation	350	10	10	10	10	10	10	10	10	10	10
Rel2_ABCxKy_ABKBC	relocation	350	10	0	0	0	0	0	0	0	0	10
Rel2_ABCxKy_ABKBC	duplication	30	10	0	0	0	0	0	0	0	0	0
Rel2_ABCxKy_ABKBC	relocation	400	10	10	10	10	10	10	10	10	10	10
Rel2_ABCxKy_ABKBC	relocation	400	10	0	0	0	0	0	0	0	0	10
Rel2_ABCxKy_ABKBC	duplication	30	10	0	0	0	0	0	0	0	0	0
Rel2_ABCxKy_ABKBC	relocation	5	10	0	0	0	0	0	0	0	0	0
Rel2_ABCxKy_ABKBC	relocation	5	10	0	0	0	0	0	0	0	0	0
Rel2_ABCxKy_ABKBC	duplication	80	10	9	9	9	9	9	9	9	9	10
Rel2_ABCxKy_ABKBC	relocation	30	10	0	10	0	0	0	0	0	0	0
Rel2_ABCxKy_ABKBC	relocation	30	10	0	0	0	0	0	0	0	0	0
Rel2_ABCxKy_ABKBC	duplication	80	10	10	0	10	10	10	10	10	10	10
Rel2_ABCxKy_ABKBC	relocation	80	10	10	10	0	10	10	10	10	10	0
Rel2_ABCxKy_ABKBC	relocation	80	10	0	0	0	0	0	0	0	0	0
Rel2_ABCxKy_ABKBC	duplication	80	10	0	0	10	0	0	0	0	0	10
Rel2_ABCxKy_ABKBC	relocation	150	10	10	10	10	10	10	10	10	10	10
Rel2_ABCxKy_ABKBC	relocation	150	10	0	0	0	0	0	0	0	0	10
Rel2_ABCxKy_ABKBC	duplication	80	10	0	0	0	0	0	0	0	0	0
Rel2_ABCxKy_ABKBC	relocation	250	10	10	10	10	10	10	10	10	10	10
Rel2_ABCxKy_ABKBC	relocation	250	10	0	0	0	0	0	0	0	0	10
Rel2_ABCxKy_ABKBC	duplication	80	10	0	0	0	0	0	0	0	0	0
Rel2_ABCxKy_ABKBC	relocation	350	10	10	10	10	10	10	10	10	10	10
Rel2_ABCxKy_ABKBC	relocation	350	10	0	0	0	0	0	0	0	0	10
Rel2_ABCxKy_ABKBC	duplication	80	10	0	0	0	0	0	0	0	0	0
Rel2_ABCxKy_ABKBC	relocation	400	10	10	10	10	10	10	10	10	10	10
Rel2_ABCxKy_ABKBC	relocation	400	10	0	0	0	0	0	0	0	0	9
Rel2_ABCxKy_ABKBC	duplication	80	10	0	0	0	0	0	0	0	0	0
Rel2_ABCxKy_ABKBC	relocation	5	10	0	0	0	0	0	0	0	0	0
Rel2_ABCxKy_ABKBC	relocation	5	10	0	0	0	0	0	0	0	0	0
Rel2_ABCxKy_ABKBC	duplication	150	10	10	10	10	10	10	10	10	10	10
Rel2_ABCxKy_ABKBC	relocation	30	10	0	10	0	0	0	0	0	0	0
Rel2_ABCxKy_ABKBC	relocation	30	10	0	0	0	0	0	0	0	0	0
Rel2_ABCxKy_ABKBC	duplication	150	10	10	0	10	10	10	10	10	10	10
Rel2_ABCxKy_ABKBC	relocation	80	10	10	10	0	10	10	10	10	10	0
Rel2_ABCxKy_ABKBC	relocation	80	10	0	0	0	0	0	0	0	0	0
Rel2_ABCxKy_ABKBC	duplication	150	10	0	0	10	0	0	0	0	0	10
Rel2_ABCxKy_ABKBC	relocation	150	10	10	10	10	10	10	10	10	10	10
Rel2_ABCxKy_ABKBC	relocation	150	10	0	0	0	0	0	0	0	0	10
Rel2_ABCxKy_ABKBC	duplication	150	10	0	0	0	0	0	0	0	0	0
Rel2_ABCxKy_ABKBC	relocation	250	10	10	10	10	10	10	10	10	10	10
Rel2_ABCxKy_ABKBC	relocation	250	10	0	0	0	0	0	0	0	0	10
Rel2_ABCxKy_ABKBC	duplication	150	10	0	0	0	0	0	0	0	0	0
Rel2_ABCxKy_ABKBC	relocation	350	10	10	10	10	10	10	10	10	10	10
Rel2_ABCxKy_ABKBC	relocation	350	10	0	0	0	0	0	0	0	0	9
Rel2_ABCxKy_ABKBC	duplication	150	10	0	0	0	0	0	0	0	0	0
Rel2_ABCxKy_ABKBC	relocation	400	10	10	10	10	10	10	10	10	10	10
Rel2_ABCxKy_ABKBC	relocation	400	10	0	0	0	0	0	0	0	0	10
Rel2_ABCxKy_ABKBC	duplication	150	10	0	0	0	0	0	0	0	0	0
Rel2_ABCxKy_ABKBC	relocation	5	10	0	0	0	0	0	0	0	0	0
Rel2_ABCxKy_ABKBC	relocation	5	10	0	0	0	0	0	0	0	0	0
Rel2_ABCxKy_ABKBC	duplication	250	10	10	10	10	10	10	10	10	10	10
Rel2_ABCxKy_ABKBC	relocation	30	10	0	10	0	0	0	0	0	0	0
Rel2_ABCxKy_ABKBC	relocation	30	10	0	0	0	0	0	0	0	0	0
Rel2_ABCxKy_ABKBC	duplication	250	10	10	0	10	10	10	10	10	10	10
Rel2_ABCxKy_ABKBC	relocation	80	10	10	10	0	10	10	10	10	10	0
Rel2_ABCxKy_ABKBC	relocation	80	10	0	0	0	0	0	0	0	0	0
Rel2_ABCxKy_ABKBC	duplication	250	10	0	0	10	0	0	0	0	0	10
Rel2_ABCxKy_ABKBC	relocation	150	10	10	10	10	10	10	10	10	10	0
Rel2_ABCxKy_ABKBC	relocation	150	10	0	0	0	0	0	0	0	0	0
Rel2_ABCxKy_ABKBC	duplication	250	10	0	0	0	0	0	0	0	0	10
Rel2_ABCxKy_ABKBC	relocation	250	10	10	10	10	10	10	10	10	10	10
Rel2_ABCxKy_ABKBC	relocation	250	10	0	0	0	0	0	0	0	0	10
Rel2_ABCxKy_ABKBC	duplication	250	10	0	0	0	0	0	0	0	0	0
Rel2_ABCxKy_ABKBC	relocation	350	10	10	10	10	10	10	10	10	10	9
Rel2_ABCxKy_ABKBC	relocation	350	10	0	0	0	0	0	0	0	0	10
Rel2_ABCxKy_ABKBC	duplication	250	10	0	0	0	0	0	0	0	0	0
Rel2_ABCxKy_ABKBC	relocation	400	10	10	10	10	10	10	10	10	10	10
Rel2_ABCxKy_ABKBC	relocation	400	10	0	0	0	0	0	0	0	0	9
Rel2_ABCxKy_ABKBC	duplication	250	10	0	0	0	0	0	0	0	0	0
Rel2_ABCxKy_ABKBC	relocation	5	10	0	0	0	0	0	0	0	0	0
Rel2_ABCxKy_ABKBC	relocation	5	10	0	0	0	0	0	0	0	0	0
Rel2_ABCxKy_ABKBC	duplication	350	10	9	9	9	9	9	9	9	9	10
Rel2_ABCxKy_ABKBC	relocation	30	10	0	10	0	0	0	0	0	0	0
Rel2_ABCxKy_ABKBC	relocation	30	10	0	0	0	0	0	0	0	0	0
Rel2_ABCxKy_ABKBC	duplication	350	10	10	0	10	10	10	10	10	10	10
Rel2_ABCxKy_ABKBC	relocation	80	10	10	10	0	10	10	10	10	10	0
Rel2_ABCxKy_ABKBC	relocation	80	10	0	0	0	0	0	0	0	0	0
Rel2_ABCxKy_ABKBC	duplication	350	10	0	0	10	0	0	0	0	0	10
Rel2_ABCxKy_ABKBC	relocation	150	10	10	10	10	10	10	10	10	10	0
Rel2_ABCxKy_ABKBC	relocation	150	10	0	0	0	0	0	0	0	0	0
Rel2_ABCxKy_ABKBC	duplication	350	10	0	0	0	0	0	0	0	0	10
Rel2_ABCxKy_ABKBC	relocation	250	10	10	10	10	10	10	10	10	10	10
Rel2_ABCxKy_ABKBC	relocation	250	10	0	0	0	0	0	0	0	0	10
Rel2_ABCxKy_ABKBC	duplication	350	10	0	0	0	0	0	0	0	0	0
Rel2_ABCxKy_ABKBC	relocation	350	10	10	10	10	10	10	10	10	10	10
Rel2_ABCxKy_ABKBC	relocation	350	10	0	0	0	0	0	0	0	0	10
Rel2_ABCxKy_ABKBC	duplication	350	10	0	0	0	0	0	0	0	0	0
Rel2_ABCxKy_ABKBC	relocation	400	10	10	10	10	10	10	10	10	10	10
Rel2_ABCxKy_ABKBC	relocation	400	10	0	0	0	0	0	0	0	0	10
Rel2_ABCxKy_ABKBC	duplication	350	10	0	0	0	0	0	0	0	0	0
Rel2_ABCxKy_ABKBC	relocation	5	10	0	0	0	0	0	0	0	0	0
Rel2_ABCxKy_ABKBC	relocation	5	10	0	0	0	0	0	0	0	0	0
Rel2_ABCxKy_ABKBC	duplication	400	10	10	10	10	10	10	10	10	10	10
Rel2_ABCxKy_ABKBC	relocation	30	10	0	10	0	0	0	0	0	0	0
Rel2_ABCxKy_ABKBC	relocation	30	10	0	0	0	0	0	0	0	0	0
Rel2_ABCxKy_ABKBC	duplication	400	10	10	0	10	10	10	10	10	10	10
Rel2_ABCxKy_ABKBC	relocation	80	10	10	10	0	10	10	10	10	10	0
Rel2_ABCxKy_ABKBC	relocation	80	10	0	0	0	0	0	0	0	0	0
Rel2_ABCxKy_ABKBC	duplication	400	10	0	0	10	0	0	0	0	0	10
Rel2_ABCxKy_ABKBC	relocation	150	10	10	10	10	10	10	10	10	10	0
Rel2_ABCxKy_ABKBC	relocation	150	10	0	0	0	0	0	0	0	0	0
Rel2_ABCxKy_ABKBC	duplication	400	10	0	0	0	0	0	0	0	0	10
Rel2_ABCxKy_ABKBC	relocation	250	10	10	10	10	10	10	10	10	10	10
Rel2_ABCxKy_ABKBC	relocation	250	10	0	0	0	0	0	0	0	0	10
Rel2_ABCxKy_ABKBC	duplication	400	10	0	0	0	0	0	0	0	0	0
Rel2_ABCxKy_ABKBC	relocation	350	10	10	10	10	10	10	10	10	10	9
Rel2_ABCxKy_ABKBC	relocation	350	10	0	0	0	0	0	0	0	0	10
Rel2_ABCxKy_ABKBC	duplication	400	10	0	0	0	0	0	0	0	0	0
Rel2_ABCxKy_ABKBC	relocation	400	10	10	10	10	10	10	10	10	10	9
Rel2_ABCxKy_ABKBC	relocation	400	10	0	0	0	0	0	0	0	0	9
Rel2_ABCxKy_ABKBC	duplication	400	10	0	0	0	0	0	0	0	0	0
Trl1_ABC.D_ABDBC	insertion	10	10	10	10	10	10	10	10	10	10	0
Trl1_ABC.D_ABDBC	translocation	30	10	0	10	0	0	0	0	0	0	0
Trl1_ABC.D_ABDBC	translocation	30	10	0	0	0	0	0	0	0	0	0
Trl1_ABC.D_ABDBC	duplication	5	10	10	0	10	10	10	10	0	10	10
Trl1_ABC.D_ABDBC	translocation	80	10	10	10	0	10	10	10	10	10	0
Trl1_ABC.D_ABDBC	translocation	80	10	0	0	0	0	0	0	0	0	0
Trl1_ABC.D_ABDBC	duplication	5	10	0	0	10	0	0	0	0	0	10
Trl1_ABC.D_ABDBC	translocation	150	10	10	10	10	10	10	10	10	10	10
Trl1_ABC.D_ABDBC	translocation	150	10	0	0	0	0	0	0	0	0	10
Trl1_ABC.D_ABDBC	duplication	5	10	0	0	0	0	0	0	0	0	0
Trl1_ABC.D_ABDBC	translocation	250	10	10	10	10	10	10	10	10	10	10
Trl1_ABC.D_ABDBC	translocation	250	10	0	0	0	0	0	0	0	0	8
Trl1_ABC.D_ABDBC	duplication	5	10	0	0	0	0	0	0	0	0	0
Trl1_ABC.D_ABDBC	translocation	350	10	10	10	10	10	10	10	10	10	10
Trl1_ABC.D_ABDBC	translocation	350	10	0	0	0	0	0	0	0	0	10
Trl1_ABC.D_ABDBC	duplication	5	10	0	0	0	0	0	0	0	0	0
Trl1_ABC.D_ABDBC	translocation	400	10	10	10	10	10	10	10	10	10	10
Trl1_ABC.D_ABDBC	translocation	400	10	0	0	0	0	0	0	0	0	10
Trl1_ABC.D_ABDBC	duplication	5	10	0	0	0	0	0	0	0	0	0
Trl1_ABC.D_ABDBC	translocation	5	10	0	0	0	0	0	0	0	0	0
Trl1_ABC.D_ABDBC	translocation	5	10	0	0	0	0	0	0	0	0	0
Trl1_ABC.D_ABDBC	duplication	30	10	9	9	9	9	9	9	0	9	9
Trl1_ABC.D_ABDBC	translocation	30	10	0	10	0	0	0	0	0	0	0
Trl1_ABC.D_ABDBC	translocation	30	10	0	0	0	0	0	0	0	0	0
Trl1_ABC.D_ABDBC	duplication	30	10	10	0	10	10	10	10	0	10	10
Trl1_ABC.D_ABDBC	translocation	80	10	10	10	0	10	10	10	10	10	0
Trl1_ABC.D_ABDBC	translocation	80	10	0	0	0	0	0	0	0	0	0
Trl1_ABC.D_ABDBC	duplication	30	10	0	0	10	0	0	0	0	0	10
Trl1_ABC.D_ABDBC	translocation	150	10	10	10	10	10	10	10	10	10	10
Trl1_ABC.D_ABDBC	translocation	150	10	0	0	0	0	0	0	0	0	10
Trl1_ABC.D_ABDBC	duplication	30	10	0	0	0	0	0	0	0	0	0
Trl1_ABC.D_ABDBC	translocation	250	10	10	10	10	10	10	10	10	10	10
Trl1_ABC.D_ABDBC	translocation	250	10	0	0	0	0	0	0	0	0	10
Trl1_ABC.D_ABDBC	duplication	30	10	0	0	0	0	0	0	0	0	0
Trl1_ABC.D_ABDBC	translocation	350	10	10	10	10	10	10	10	10	10	10
Trl1_ABC.D_ABDBC	translocation	350	10	0	0	0	0	0	0	0	0	10
Trl1_ABC.D_ABDBC	duplication	30	10	0	0	0	0	0	0	0	0	0
Trl1_ABC.D_ABDBC	translocation	400	10	10	10	10	10	10	10	10	10	10
Trl1_ABC.D_ABDBC	translocation	400	10	0	0	0	0	0	0	0	0	8
Trl1_ABC.D_ABDBC	duplication	30	10	0	0	0	0	0	0	0	0	0
Trl1_ABC.D_ABDBC	translocation	5	10	0	0	0	0	0	0	0	0	0
Trl1_ABC.D_ABDBC	translocation	5	10	0	0	0	0	0	0	0	0	0
Trl1_ABC.D_ABDBC	duplication	80	10	10	10	10	10	10	10	10	10	10
Trl1_ABC.D_ABDBC	translocation	30	10	0	10	0	0	0	0	0	0	0
Trl1_ABC.D_ABDBC	translocation	30	10	0	0	0	0	0	0	0	0	0
Trl1_ABC.D_ABDBC	duplication	80	10	10	0	10	10	10	10	10	10	10
Trl1_ABC.D_ABDBC	translocation	80	10	10	10	0	10	10	10	10	10	0
Trl1_ABC.D_ABDBC	translocation	80	10	0	0	0	0	0	0	0	0	0
Trl1_ABC.D_ABDBC	duplication	80	10	0	0	10	0	0	0	0	0	10
Trl1_ABC.D_ABDBC	translocation	150	10	10	10	10	10	10	10	10	10	10
Trl1_ABC.D_ABDBC	translocation	150	10	0	0	0	0	0	0	0	0	10
Trl1_ABC.D_ABDBC	duplication	80	10	0	0	0	0	0	0	0	0	0
Trl1_ABC.D_ABDBC	translocation	250	10	10	10	10	10	10	10	10	10	10
Trl1_ABC.D_ABDBC	translocation	250	10	0	0	0	0	0	0	0	0	10
Trl1_ABC.D_ABDBC	duplication	80	10	0	0	0	0	0	0	0	0	0
Trl1_ABC.D_ABDBC	translocation	350	10	10	10	10	10	10	10	10	10	9
Trl1_ABC.D_ABDBC	translocation	350	10	0	0	0	0	0	0	0	0	10
Trl1_ABC.D_ABDBC	duplication	80	10	0	0	0	0	0	0	0	0	0
Trl1_ABC.D_ABDBC	translocation	400	10	10	10	10	10	10	10	10	10	10
Trl1_ABC.D_ABDBC	translocation	400	10	0	0	0	0	0	0	0	0	10
Trl1_ABC.D_ABDBC	duplication	80	10	0	0	0	0	0	0	0	0	0
Trl1_ABC.D_ABDBC	translocation	5	10	0	0	0	0	0	0	0	0	0
Trl1_ABC.D_ABDBC	translocation	5	10	0	0	0	0	0	0	0	0	0
Trl1_ABC.D_ABDBC	duplication	150	10	8	8	8	8	8	8	8	8	10
Trl1_ABC.D_ABDBC	translocation	30	10	0	10	0	0	0	0	0	0	0
Trl1_ABC.D_ABDBC	translocation	30	10	0	0	0	0	0	0	0	0	0
Trl1_ABC.D_ABDBC	duplication	150	10	10	0	10	10	10	10	10	10	10
Trl1_ABC.D_ABDBC	translocation	80	10	10	10	0	10	10	10	10	10	0
Trl1_ABC.D_ABDBC	translocation	80	10	0	0	0	0	0	0	0	0	0
Trl1_ABC.D_ABDBC	duplication	150	10	0	0	10	0	0	0	0	0	10
Trl1_ABC.D_ABDBC	translocation	150	10	10	10	10	10	10	10	10	10	10
Trl1_ABC.D_ABDBC	translocation	150	10	0	0	0	0	0	0	0	0	8
Trl1_ABC.D_ABDBC	duplication	150	10	0	0	0	0	0	0	0	0	0
Trl1_ABC.D_ABDBC	translocation	250	10	10	10	10	10	10	10	10	10	10
Trl1_ABC.D_ABDBC	translocation	250	10	0	0	0	0	0	0	0	0	8
Trl1_ABC.D_ABDBC	duplication	150	10	0	0	0	0	0	0	0	0	0
Trl1_ABC.D_ABDBC	translocation	350	10	10	10	10	10	10	10	10	10	10
Trl1_ABC.D_ABDBC	translocation	350	10	0	0	0	0	0	0	0	0	10
Trl1_ABC.D_ABDBC	duplication	150	10	0	0	0	0	0	0	0	0	0
Trl1_ABC.D_ABDBC	translocation	400	10	10	10	10	10	10	10	10	10	10
Trl1_ABC.D_ABDBC	translocation	400	10	0	0	0	0	0	0	0	0	9
Trl1_ABC.D_ABDBC	duplication	150	10	0	0	0	0	0	0	0	0	0
Trl1_ABC.D_ABDBC	translocation	5	10	0	0	0	0	0	0	0	0	0
Trl1_ABC.D_ABDBC	translocation	5	10	0	0	0	0	0	0	0	0	0
Trl1_ABC.D_ABDBC	duplication	250	10	9	9	9	9	9	9	9	9	10
Trl1_ABC.D_ABDBC	translocation	30	10	0	10	0	0	0	0	0	0	0
Trl1_ABC.D_ABDBC	translocation	30	10	0	0	0	0	0	0	0	0	0
Trl1_ABC.D_ABDBC	duplication	250	10	10	0	10	10	10	10	10	10	10
Trl1_ABC.D_ABDBC	translocation	80	10	10	10	0	10	10	10	10	10	0
Trl1_ABC.D_ABDBC	translocation	80	10	0	0	0	0	0	0	0	0	0
Trl1_ABC.D_ABDBC	duplication	250	10	0	0	10	0	0	0	0	0	10
Trl1_ABC.D_ABDBC	translocation	150	10	10	10	10	10	10	10	10	10	0
Trl1_ABC.D_ABDBC	translocation	150	10	0	0	0	0	0	0	0	0	0
Trl1_ABC.D_ABDBC	duplication	250	10	0	0	0	0	0	0	0	0	10
Trl1_ABC.D_ABDBC	translocation	250	10	10	10	10	10	10	10	10	10	10
Trl1_ABC.D_ABDBC	translocation	250	10	0	0	0	0	0	0	0	0	10
Trl1_ABC.D_ABDBC	duplication	250	10	0	0	0	0	0	0	0	0	0
Trl1_ABC.D_ABDBC	translocation	350	10	10	10	10	10	10	10	10	10	10
Trl1_ABC.D_ABDBC	translocation	350	10	0	0	0	0	0	0	0	0	10
Trl1_ABC.D_ABDBC	duplication	250	10	0	0	0	0	0	0	0	0	0
Trl1_ABC.D_ABDBC	translocation	400	10	10	10	10	10	10	10	10	10	10
Trl1_ABC.D_ABDBC	translocation	400	10	0	0	0	0	0	0	0	0	10
Trl1_ABC.D_ABDBC	duplication	250	10	0	0	0	0	0	0	0	0	0
Trl1_ABC.D_ABDBC	translocation	5	10	0	0	0	0	0	0	0	0	0
Trl1_ABC.D_ABDBC	translocation	5	10	0	0	0	0	0	0	0	0	0
Trl1_ABC.D_ABDBC	duplication	350	10	10	10	10	10	10	10	10	10	10
Trl1_ABC.D_ABDBC	translocation	30	10	0	10	0	0	0	0	0	0	0
Trl1_ABC.D_ABDBC	translocation	30	10	0	0	0	0	0	0	0	0	0
Trl1_ABC.D_ABDBC	duplication	350	10	10	0	10	10	10	10	10	10	10
Trl1_ABC.D_ABDBC	translocation	80	10	10	10	0	10	10	10	10	10	0
Trl1_ABC.D_ABDBC	translocation	80	10	0	0	0	0	0	0	0	0	0
Trl1_ABC.D_ABDBC	duplication	350	10	0	0	10	0	0	0	0	0	10
Trl1_ABC.D_ABDBC	translocation	150	10	10	10	10	10	10	10	10	10	0
Trl1_ABC.D_ABDBC	translocation	150	10	0	0	0	0	0	0	0	0	0
Trl1_ABC.D_ABDBC	duplication	350	10	0	0	0	0	0	0	0	0	10
Trl1_ABC.D_ABDBC	translocation	250	10	10	10	10	10	10	10	10	10	10
Trl1_ABC.D_ABDBC	translocation	250	10	0	0	0	0	0	0	0	0	10
Trl1_ABC.D_ABDBC	duplication	350	10	0	0	0	0	0	0	0	0	0
Trl1_ABC.D_ABDBC	translocation	350	10	10	10	10	10	10	10	10	10	10
Trl1_ABC.D_ABDBC	translocation	350	10	0	0	0	0	0	0	0	0	10
Trl1_ABC.D_ABDBC	duplication	350	10	0	0	0	0	0	0	0	0	0
Trl1_ABC.D_ABDBC	translocation	400	10	10	10	10	10	10	10	10	10	9
Trl1_ABC.D_ABDBC	translocation	400	10	0	0	0	0	0	0	0	0	9
Trl1_ABC.D_ABDBC	duplication	350	10	0	0	0	0	0	0	0	0	0
Trl1_ABC.D_ABDBC	translocation	5	10	0	0	0	0	0	0	0	0	0
Trl1_ABC.D_ABDBC	translocation	5	10	0	0	0	0	0	0	0	0	0
Trl1_ABC.D_ABDBC	duplication	400	10	8	8	8	8	8	8	8	8	10
Trl1_ABC.D_ABDBC	translocation	30	10	0	10	0	0	0	0	0	0	0
Trl1_ABC.D_ABDBC	translocation	30	10	0	0	0	0	0	0	0	0	0
Trl1_ABC.D_ABDBC	duplication	400	10	10	0	10	10	10	10	10	10	10
Trl1_ABC.D_ABDBC	translocation	80	10	10	10	0	10	10	10	10	10	0
Trl1_ABC.D_ABDBC	translocation	80	10	0	0	0	0	0	0	0	0	0
Trl1_ABC.D_ABDBC	duplication	400	10	0	0	10	0	0	0	0	0	10
Trl1_ABC.D_ABDBC	translocation	150	10	10	10	10	10	10	10	10	10	0
Trl1_ABC.D_ABDBC	translocation	150	10	0	0	0	0	0	0	0	0	0
Trl1_ABC.D_ABDBC	duplication	400	10	0	0	0	0	0	0	0	0	10
Trl1_ABC.D_ABDBC	translocation	250	10	10	10	10	10	10	10	10	10	10
Trl1_ABC.D_ABDBC	translocation	250	10	0	0	0	0	0	0	0	0	10
Trl1_ABC.D_ABDBC	duplication	400	10	0	0	0	0	0	0	0	0	0
Trl1_ABC.D_ABDBC	translocation	350	10	10	10	10	10	10	10	10	10	10
Trl1_ABC.D_ABDBC	translocation	350	10	0	0	0	0	0	0	0	0	9
Trl1_ABC.D_ABDBC	duplication	400	10	0	0	0	0	0	0	0	0	0
Trl1_ABC.D_ABDBC	translocation	400	10	10	10	10	10	10	10	10	10	10
Trl1_ABC.D_ABDBC	translocation	400	10	0	0	0	0	0	0	0	0	10
Trl1_ABC.D_ABDBC	duplication	400	10	0	0	0	0	0	0	0	0	0
Ins4_ABCxDy_ABDBCxDy	insertion	10	10	10	10	10	10	10	10	10	10	0
Ins4_ABCxDy_ABDBCxDy	duplication	30	10	1	1	1	1	1	1	0	1	10
Ins4_ABCxDy_ABDBCxDy	duplication	5	10	10	10	10	10	10	10	0	10	10
Ins4_ABCxDy_ABDBCxDy	duplication	80	10	1	1	1	1	1	1	1	1	10
Ins4_ABCxDy_ABDBCxDy	duplication	5	10	10	10	10	10	10	10	10	10	10
Ins4_ABCxDy_ABDBCxDy	duplication	150	10	4	4	4	4	4	4	4	4	10
Ins4_ABCxDy_ABDBCxDy	duplication	5	10	10	10	10	10	10	10	10	10	10
Ins4_ABCxDy_ABDBCxDy	duplication	250	10	4	4	4	4	4	4	4	4	10
Ins4_ABCxDy_ABDBCxDy	duplication	5	10	10	10	10	10	10	10	10	10	10
Ins4_ABCxDy_ABDBCxDy	duplication	350	10	5	5	5	5	5	5	5	5	10
Ins4_ABCxDy_ABDBCxDy	duplication	5	10	10	10	10	10	10	10	10	10	10
Ins4_ABCxDy_ABDBCxDy	duplication	400	10	2	2	2	2	2	2	2	2	10
Ins4_ABCxDy_ABDBCxDy	duplication	5	10	10	10	10	10	10	10	10	10	10
Ins4_ABCxDy_ABDBCxDy	duplication	5	10	3	3	3	3	3	3	0	3	9
Ins4_ABCxDy_ABDBCxDy	duplication	30	10	9	9	9	9	9	9	0	9	9
Ins4_ABCxDy_ABDBCxDy	duplication	30	10	1	1	1	1	1	1	0	1	10
Ins4_ABCxDy_ABDBCxDy	duplication	30	10	10	10	10	10	10	10	0	10	10
Ins4_ABCxDy_ABDBCxDy	duplication	80	10	5	5	5	5	5	5	5	5	10
Ins4_ABCxDy_ABDBCxDy	duplication	30	10	10	10	10	10	10	10	10	10	10
Ins4_ABCxDy_ABDBCxDy	duplication	150	10	2	2	2	2	2	2	2	2	10
Ins4_ABCxDy_ABDBCxDy	duplication	30	10	10	10	10	10	10	10	10	10	10
Ins4_ABCxDy_ABDBCxDy	duplication	250	10	4	4	4	4	4	4	4	4	10
Ins4_ABCxDy_ABDBCxDy	duplication	30	10	10	10	10	10	10	10	10	10	10
Ins4_ABCxDy_ABDBCxDy	duplication	350	10	2	2	2	2	2	2	2	2	10
Ins4_ABCxDy_ABDBCxDy	duplication	30	10	10	10	10	10	10	10	10	10	10
Ins4_ABCxDy_ABDBCxDy	duplication	400	10	1	1	1	1	1	1	1	1	10
Ins4_ABCxDy_ABDBCxDy	duplication	30	10	10	10	10	10	10	10	10	10	10
Ins4_ABCxDy_ABDBCxDy	duplication	5	10	4	4	4	4	4	4	4	4	10
Ins4_ABCxDy_ABDBCxDy	duplication	80	10	10	10	10	10	10	10	10	10	10
Ins4_ABCxDy_ABDBCxDy	duplication	30	10	1	1	1	1	1	1	1	1	10
Ins4_ABCxDy_ABDBCxDy	duplication	80	10	10	10	10	10	10	10	10	10	10
Ins4_ABCxDy_ABDBCxDy	duplication	80	10	3	3	3	3	3	3	3	3	10
Ins4_ABCxDy_ABDBCxDy	duplication	80	10	10	10	10	10	10	10	10	10	10
Ins4_ABCxDy_ABDBCxDy	duplication	150	10	3	3	3	3	3	3	3	3	10
Ins4_ABCxDy_ABDBCxDy	duplication	80	10	10	10	10	10	10	10	10	10	10
Ins4_ABCxDy_ABDBCxDy	duplication	250	10	2	2	2	2	2	2	2	2	10
Ins4_ABCxDy_ABDBCxDy	duplication	80	10	10	10	10	10	10	10	10	10	10
Ins4_ABCxDy_ABDBCxDy	duplication	350	10	1	1	1	1	1	1	1	1	10
Ins4_ABCxDy_ABDBCxDy	duplication	80	10	10	10	10	10	10	10	10	10	10
Ins4_ABCxDy_ABDBCxDy	duplication	400	10	4	4	4	4	4	4	4	4	10
Ins4_ABCxDy_ABDBCxDy	duplication	80	10	10	10	10	10	10	10	10	10	10
Ins4_ABCxDy_ABDBCxDy	duplication	5	10	3	3	3	3	3	3	3	3	10
Ins4_ABCxDy_ABDBCxDy	duplication	150	10	10	10	10	10	10	10	10	10	10
Ins4_ABCxDy_ABDBCxDy	duplication	30	10	1	1	1	1	1	1	1	1	10
Ins4_ABCxDy_ABDBCxDy	duplication	150	10	10	10	10	10	10	10	10	10	10
Ins4_ABCxDy_ABDBCxDy	duplication	80	10	3	3	3	3	3	3	3	3	10
Ins4_ABCxDy_ABDBCxDy	duplication	150	10	10	10	10	10	10	10	10	10	10
Ins4_ABCxDy_ABDBCxDy	duplication	150	10	4	4	4	4	4	4	4	4	10
Ins4_ABCxDy_ABDBCxDy	duplication	150	10	10	10	10	10	10	10	10	10	10
Ins4_ABCxDy_ABDBCxDy	duplication	250	10	4	4	4	4	4	4	4	4	10
Ins4_ABCxDy_ABDBCxDy	duplication	150	10	10	10	10	10	10	10	10	10	10
Ins4_ABCxDy_ABDBCxDy	duplication	350	10	4	4	4	4	4	4	4	4	10
Ins4_ABCxDy_ABDBCxDy	duplication	150	10	10	10	10	10	10	10	10	10	10
Ins4_ABCxDy_ABDBCxDy	duplication	400	10	4	4	4	4	4	4	4	4	10
Ins4_ABCxDy_ABDBCxDy	duplication	150	10	10	10	10	10	10	10	10	10	10
Ins4_ABCxDy_ABDBCxDy	duplication	5	10	3	3	3	3	3	3	3	3	10
Ins4_ABCxDy_ABDBCxDy	duplication	250	10	9	9	9	9	9	9	9	9	10
Ins4_ABCxDy_ABDBCxDy	duplication	30	10	3	3	3	3	3	3	3	3	10
Ins4_ABCxDy_ABDBCxDy	duplication	250	10	10	10	10	10	10	10	10	10	10
Ins4_ABCxDy_ABDBCxDy	duplication	80	10	6	6	6	6	6	6	6	6	10
Ins4_ABCxDy_ABDBCxDy	duplication	250	10	10	10	10	10	10	10	10	10	10
Ins4_ABCxDy_ABDBCxDy	duplication	150	10	1	1	1	1	1	1	1	1	10
Ins4_ABCxDy_ABDBCxDy	duplication	250	10	10	10	10	10	10	10	10	10	10
Ins4_ABCxDy_ABDBCxDy	duplication	250	10	3	3	3	3	3	3	3	3	10
Ins4_ABCxDy_ABDBCxDy	duplication	250	10	10	10	10	10	10	10	10	10	10
Ins4_ABCxDy_ABDBCxDy	duplication	350	10	0	0	0	0	0	0	0	0	10
Ins4_ABCxDy_ABDBCxDy	duplication	250	10	10	10	10	10	10	10	10	10	10
Ins4_ABCxDy_ABDBCxDy	duplication	400	10	4	4	4	4	4	4	4	4	10
Ins4_ABCxDy_ABDBCxDy	duplication	250	10	10	10	10	10	10	10	10	10	10
Ins4_ABCxDy_ABDBCxDy	duplication	5	10	3	3	3	3	3	3	3	3	10
Ins4_ABCxDy_ABDBCxDy	duplication	350	10	10	10	10	10	10	10	10	10	10
Ins4_ABCxDy_ABDBCxDy	duplication	30	10	5	5	5	5	5	5	5	5	10
Ins4_ABCxDy_ABDBCxDy	duplication	350	10	10	10	10	10	10	10	10	10	10
Ins4_ABCxDy_ABDBCxDy	duplication	80	10	6	6	6	6	6	6	6	6	10
Ins4_ABCxDy_ABDBCxDy	duplication	350	10	10	10	10	10	10	10	10	10	10
Ins4_ABCxDy_ABDBCxDy	duplication	150	10	2	2	2	2	2	2	2	2	10
Ins4_ABCxDy_ABDBCxDy	duplication	350	10	10	10	10	10	10	10	10	10	10
Ins4_ABCxDy_ABDBCxDy	duplication	250	10	3	3	3	3	3	3	3	3	10
Ins4_ABCxDy_ABDBCxDy	duplication	350	10	10	10	10	10	10	10	10	10	10
Ins4_ABCxDy_ABDBCxDy	duplication	350	10	3	3	3	3	3	3	3	3	10
Ins4_ABCxDy_ABDBCxDy	duplication	350	10	10	10	10	10	10	10	10	10	10
Ins4_ABCxDy_ABDBCxDy	duplication	400	10	4	4	4	4	4	4	4	4	10
Ins4_ABCxDy_ABDBCxDy	duplication	350	10	10	10	10	10	10	10	10	10	10
Ins4_ABCxDy_ABDBCxDy	duplication	5	10	2	2	2	2	2	2	2	2	9
Ins4_ABCxDy_ABDBCxDy	duplication	400	10	9	9	9	9	9	9	9	9	10
Ins4_ABCxDy_ABDBCxDy	duplication	30	10	3	3	3	3	3	3	3	3	10
Ins4_ABCxDy_ABDBCxDy	duplication	400	10	10	10	10	10	10	10	10	10	10
Ins4_ABCxDy_ABDBCxDy	duplication	80	10	3	3	3	3	3	3	3	3	10
Ins4_ABCxDy_ABDBCxDy	duplication	400	10	10	10	10	10	10	10	10	10	10
Ins4_ABCxDy_ABDBCxDy	duplication	150	10	4	4	4	4	4	4	4	4	10
Ins4_ABCxDy_ABDBCxDy	duplication	400	10	10	10	10	10	10	10	10	10	10
Ins4_ABCxDy_ABDBCxDy	duplication	250	10	3	3	3	3	3	3	3	3	10
Ins4_ABCxDy_ABDBCxDy	duplication	400	10	10	10	10	10	10	10	10	10	10
Ins4_ABCxDy_ABDBCxDy	duplication	350	10	5	5	5	5	5	5	5	5	10
Ins4_ABCxDy_ABDBCxDy	duplication	400	10	10	10	10	10	10	10	10	10	10
Ins4_ABCxDy_ABDBCxDy	duplication	400	10	3	3	3	3	3	3	3	3	10
Ins4_ABCxDy_ABDBCxDy	duplication	400	10	10	10	10	10	10	10	10	10	10
Ins5_ABC_ABBC	insertion	5	10	10	10	10	10	10	10	10	10	0
Ins5_ABC_ABBC	insertion	20	10	10	10	10	10	10	0	10	10	0
Ins5_ABC_ABBC	tandem_duplication	35	10	0	0	0	0	0	10	0	0	0
Ins5_ABC_ABBC	tandem_duplication	50	10	10	10	10	10	10	10	0	10	10
Ins5_ABC_ABBC	tandem_duplication	65	10	10	10	10	10	10	10	0	10	10
Ins5_ABC_ABBC	tandem_duplication	85	10	10	10	10	10	10	10	10	10	10
Ins5_ABC_ABBC	tandem_duplication	88	10	10	10	10	10	10	10	10	10	10
Ins5_ABC_ABBC	tandem_duplication	100	10	10	10	10	10	10	10	10	10	10
Ins5_ABC_ABBC	tandem_duplication	150	10	10	10	10	10	10	10	10	10	10
Ins5_ABC_ABBC	tandem_duplication	200	10	10	10	10	10	10	10	10	10	10
Ins5_ABC_ABBC	tandem_duplication	250	10	10	10	10	10	10	10	10	10	10
Ins5_ABC_ABBC	tandem_duplication	300	10	10	10	10	10	10	10	10	10	10
Ins5_ABC_ABBC	tandem_duplication	350	10	10	10	10	10	10	10	10	10	10
Ins5_ABC_ABBC	tandem_duplication	400	10	10	10	10	10	10	10	10	10	10
Ins6_ABKBC_ABKBKBC	insertion	10	10	10	10	10	10	10	0	10	10	0
Ins6_ABKBC_ABKBKBC	tandem_duplication	35	10	0	0	0	0	0	10	0	0	0
Ins6_ABKBC_ABKBKBC	tandem_duplication	85	10	10	10	10	10	10	10	10	10	10
Ins6_ABKBC_ABKBKBC	tandem_duplication	155	10	10	10	10	10	10	10	10	10	10
Ins6_ABKBC_ABKBKBC	tandem_duplication	255	10	10	10	10	10	10	10	10	10	10
Ins6_ABKBC_ABKBKBC	tandem_duplication	355	10	10	10	10	10	10	10	10	10	10
Ins6_ABKBC_ABKBKBC	tandem_duplication	405	10	10	10	10	10	10	10	10	10	10
Ins6_ABKBC_ABKBKBC	tandem_duplication	35	10	8	8	8	8	8	10	0	8	8
Ins6_ABKBC_ABKBKBC	tandem_duplication	60	10	8	8	8	8	8	10	0	8	8
Ins6_ABKBC_ABKBKBC	tandem_duplication	110	10	10	10	10	10	10	10	10	10	10
Ins6_ABKBC_ABKBKBC	tandem_duplication	180	10	10	10	10	10	10	10	10	10	10
Ins6_ABKBC_ABKBKBC	tandem_duplication	280	10	10	10	10	10	10	10	10	10	10
Ins6_ABKBC_ABKBKBC	tandem_duplication	380	10	10	10	10	10	10	10	10	10	10
Ins6_ABKBC_ABKBKBC	tandem_duplication	430	10	10	10	10	10	10	10	10	10	10
Ins6_ABKBC_ABKBKBC	tandem_duplication	85	10	10	10	10	10	10	10	10	10	10
Ins6_ABKBC_ABKBKBC	tandem_duplication	110	10	10	10	10	10	10	10	10	10	10
Ins6_ABKBC_ABKBKBC	tandem_duplication	160	10	10	10	10	10	10	10	10	10	10
Ins6_ABKBC_ABKBKBC	tandem_duplication	230	10	10	10	10	10	10	10	10	10	10
Ins6_ABKBC_ABKBKBC	tandem_duplication	330	10	10	10	10	10	10	10	10	10	10
Ins6_ABKBC_ABKBKBC	tandem_duplication	430	10	10	10	10	10	10	10	10	10	10
Ins6_ABKBC_ABKBKBC	tandem_duplication	480	10	10	10	10	10	10	10	10	10	10
Ins6_ABKBC_ABKBKBC	tandem_duplication	155	10	10	10	10	10	10	10	10	10	10
Ins6_ABKBC_ABKBKBC	tandem_duplication	180	10	10	10	10	10	10	10	10	10	10
Ins6_ABKBC_ABKBKBC	tandem_duplication	230	10	10	10	10	10	10	10	10	10	10
Ins6_ABKBC_ABKBKBC	tandem_duplication	300	10	10	10	10	10	10	10	10	10	10
Ins6_ABKBC_ABKBKBC	tandem_duplication	400	10	10	10	10	10	10	10	10	10	10
Ins6_ABKBC_ABKBKBC	tandem_duplication	500	10	10	10	10	10	10	10	10	10	10
Ins6_ABKBC_ABKBKBC	tandem_duplication	550	10	10	10	10	10	10	10	10	10	10
Ins6_ABKBC_ABKBKBC	tandem_duplication	255	10	10	10	10	10	10	10	10	10	10
Ins6_ABKBC_ABKBKBC	tandem_duplication	280	10	10	10	10	10	10	10	10	10	10
Ins6_ABKBC_ABKBKBC	tandem_duplication	330	10	10	10	10	10	10	10	10	10	10
Ins6_ABKBC_ABKBKBC	tandem_duplication	400	10	10	10	10	10	10	10	10	10	10
Ins6_ABKBC_ABKBKBC	tandem_duplication	500	10	10	10	10	10	10	10	10	10	10
Ins6_ABKBC_ABKBKBC	tandem_duplication	600	10	10	10	10	10	10	10	10	10	10
Ins6_ABKBC_ABKBKBC	tandem_duplication	650	10	10	10	10	10	10	10	10	10	10
Ins6_ABKBC_ABKBKBC	tandem_duplication	355	10	10	10	10	10	10	10	10	10	10
Ins6_ABKBC_ABKBKBC	tandem_duplication	380	10	10	10	10	10	10	10	10	10	10
Ins6_ABKBC_ABKBKBC	tandem_duplication	430	10	10	10	10	10	10	10	10	10	10
Ins6_ABKBC_ABKBKBC	tandem_duplication	500	10	10	10	10	10	10	10	10	10	10
Ins6_ABKBC_ABKBKBC	tandem_duplication	600	10	10	10	10	10	10	10	10	10	10
Ins6_ABKBC_ABKBKBC	tandem_duplication	700	10	10	10	10	10	10	10	10	10	10
Ins6_ABKBC_ABKBKBC	tandem_duplication	750	10	10	10	10	10	10	10	10	10	10
Ins6_ABKBC_ABKBKBC	tandem_duplication	405	10	10	10	10	10	10	10	10	10	10
Ins6_ABKBC_ABKBKBC	tandem_duplication	430	10	10	10	10	10	10	10	10	10	10
Ins6_ABKBC_ABKBKBC	tandem_duplication	480	10	10	10	10	10	10	10	10	10	10
Ins6_ABKBC_ABKBKBC	tandem_duplication	550	10	10	10	10	10	10	10	10	10	10
Ins6_ABKBC_ABKBKBC	tandem_duplication	650	10	10	10	10	10	10	10	10	10	10
Ins6_ABKBC_ABKBKBC	tandem_duplication	750	10	10	10	10	10	10	10	10	10	10
Ins6_ABKBC_ABKBKBC	tandem_duplication	800	10	10	10	10	10	10	10	10	10	10
Subst1_ABC_AKC	substitution	5	10	7	7	7	7	7	7	7	7	0
Subst1_ABC_AKC	substitution	5	10	0	0	0	0	0	0	0	0	0
Subst1_ABC_AKC	insertion	25	10	10	10	10	10	10	10	10	10	0
Subst1_ABC_AKC	substitution	5	10	0	0	0	0	0	10	0	0	0
Subst1_ABC_AKC	insertion	75	10	10	10	10	10	10	10	10	10	0
Subst1_ABC_AKC	substitution	5	10	9	9	9	9	9	9	0	9	10
Subst1_ABC_AKC	insertion	145	10	10	10	10	10	10	10	10	10	10
Subst1_ABC_AKC	substitution	5	10	9	9	9	9	9	9	9	9	10
Subst1_ABC_AKC	insertion	245	10	10	10	10	10	10	10	10	10	10
Subst1_ABC_AKC	substitution	5	10	8	8	8	8	8	8	8	8	10
Subst1_ABC_AKC	insertion	345	10	10	10	10	10	10	10	10	10	10
Subst1_ABC_AKC	substitution	5	10	9	9	9	9	9	9	9	9	10
Subst1_ABC_AKC	insertion	395	10	10	10	10	10	10	10	10	10	10
Subst1_ABC_AKC	substitution	30	10	0	0	0	0	0	0	0	0	0
Subst1_ABC_AKC	deletion	25	10	10	10	10	10	10	10	10	10	0
Subst1_ABC_AKC	substitution	30	10	2	2	2	2	2	2	2	2	0
Subst1_ABC_AKC	substitution	30	10	0	0	0	0	0	10	0	0	0
Subst1_ABC_AKC	insertion	50	10	10	10	10	10	10	10	10	10	0
Subst1_ABC_AKC	substitution	30	10	10	10	10	10	10	10	0	10	10
Subst1_ABC_AKC	insertion	120	10	10	10	10	10	10	10	10	10	10
Subst1_ABC_AKC	substitution	30	10	10	10	10	10	10	10	10	10	10
Subst1_ABC_AKC	insertion	220	10	10	10	10	10	10	10	10	10	10
Subst1_ABC_AKC	substitution	30	10	10	10	10	10	10	10	10	10	10
Subst1_ABC_AKC	insertion	320	10	10	10	10	10	10	10	10	10	10
Subst1_ABC_AKC	substitution	30	10	10	10	10	10	10	10	10	10	10
Subst1_ABC_AKC	insertion	370	10	10	10	10	10	10	10	10	10	10
Subst1_ABC_AKC	substitution	80	10	0	0	0	0	0	5	0	0	0
Subst1_ABC_AKC	deletion	75	10	10	10	10	10	10	10	10	10	0
Subst1_ABC_AKC	substitution	80	10	0	0	0	0	0	7	0	0	0
Subst1_ABC_AKC	deletion	50	10	9	9	9	9	9	10	9	9	0
Subst1_ABC_AKC	substitution	80	10	0	0	0	0	0	10	0	0	0
Subst1_ABC_AKC	substitution	80	10	10	10	10	10	10	10	0	10	10
Subst1_ABC_AKC	insertion	70	10	10	10	10	10	10	10	10	10	10
Subst1_ABC_AKC	substitution	80	10	10	10	10	10	10	10	10	10	10
Subst1_ABC_AKC	insertion	170	10	10	10	10	10	10	10	10	10	10
Subst1_ABC_AKC	substitution	80	10	10	10	10	10	10	10	10	10	10
Subst1_ABC_AKC	insertion	270	10	10	10	10	10	10	10	10	10	10
Subst1_ABC_AKC	substitution	80	10	10	10	10	10	10	10	10	10	10
Subst1_ABC_AKC	insertion	320	10	10	10	10	10	10	10	10	10	10
Subst1_ABC_AKC	substitution	150	10	5	5	5	5	5	5	0	5	10
Subst1_ABC_AKC	deletion	145	10	10	10	10	10	10	10	10	10	10
Subst1_ABC_AKC	substitution	150	10	5	5	5	5	5	5	0	5	10
Subst1_ABC_AKC	deletion	120	10	10	10	10	10	10	10	10	10	10
Subst1_ABC_AKC	substitution	150	10	10	10	10	10	10	10	0	10	10
Subst1_ABC_AKC	deletion	70	10	10	10	10	10	10	10	9	10	10
Subst1_ABC_AKC	substitution	150	10	10	10	10	10	10	10	0	10	10
Subst1_ABC_AKC	substitution	150	10	10	10	10	10	10	10	10	10	10
Subst1_ABC_AKC	insertion	100	10	10	10	10	10	10	10	10	10	10
Subst1_ABC_AKC	substitution	150	10	10	10	10	10	10	10	10	10	10
Subst1_ABC_AKC	insertion	200	10	10	10	10	10	10	10	10	10	10
Subst1_ABC_AKC	substitution	150	10	10	10	10	10	10	10	10	10	10
Subst1_ABC_AKC	insertion	250	10	10	10	10	10	10	10	10	10	10
Subst1_ABC_AKC	substitution	250	10	6	6	6	6	6	6	6	6	10
Subst1_ABC_AKC	deletion	245	10	10	10	10	10	10	10	10	10	10
Subst1_ABC_AKC	substitution	250	10	5	5	5	5	5	5	5	5	10
Subst1_ABC_AKC	deletion	220	10	10	10	10	10	10	10	10	10	10
Subst1_ABC_AKC	substitution	250	10	5	5	5	5	5	5	5	5	10
Subst1_ABC_AKC	deletion	170	10	10	10	10	10	10	10	10	10	10
Subst1_ABC_AKC	substitution	250	10	10	10	10	10	10	10	10	10	10
Subst1_ABC_AKC	deletion	100	10	10	10	10	10	10	10	10	10	10
Subst1_ABC_AKC	substitution	250	10	10	10	10	10	10	10	10	10	10
Subst1_ABC_AKC	substitution	250	10	10	10	10	10	10	10	10	10	10
Subst1_ABC_AKC	insertion	100	10	10	10	10	10	10	10	10	10	10
Subst1_ABC_AKC	substitution	250	10	10	10	10	10	10	10	10	10	10
Subst1_ABC_AKC	insertion	150	10	10	10	10	10	10	10	10	10	10
Subst1_ABC_AKC	substitution	350	10	2	2	2	2	2	2	2	2	10
Subst1_ABC_AKC	deletion	345	10	10	10	10	10	10	10	10	10	10
Subst1_ABC_AKC	substitution	350	10	5	5	5	5	5	5	5	5	10
Subst1_ABC_AKC	deletion	320	10	10	10	10	10	10	10	10	10	10
Subst1_ABC_AKC	substitution	350	10	3	3	3	3	3	3	3	3	10
Subst1_ABC_AKC	deletion	270	10	10	10	10	10	10	10	10	10	10
Subst1_ABC_AKC	substitution	350	10	5	5	5	5	5	5	5	5	10
Subst1_ABC_AKC	deletion	200	10	10	10	10	10	10	10	10	10	10
Subst1_ABC_AKC	substitution	350	10	10	10	10	10	10	10	10	10	10
Subst1_ABC_AKC	deletion	100	10	10	10	10	10	10	10	10	10	10
Subst1_ABC_AKC	substitution	350	10	10	10	10	10	10	10	10	10	10
Subst1_ABC_AKC	substitution	350	10	10	10	10	10	10	10	10	10	10
Subst1_ABC_AKC	insertion	50	10	10	10	10	10	10	10	10	10	10
Subst1_ABC_AKC	substitution	400	10	3	3	3	3	3	3	3	3	10
Subst1_ABC_AKC	deletion	395	10	9	9	9	9	9	9	9	9	10
Subst1_ABC_AKC	substitution	400	10	5	5	5	5	5	5	5	5	10
Subst1_ABC_AKC	deletion	370	10	10	10	10	10	10	10	10	10	10
Subst1_ABC_AKC	substitution	400	10	3	3	3	3	3	3	3	3	10
Subst1_ABC_AKC	deletion	320	10	9	9	9	9	9	9	9	9	9
Subst1_ABC_AKC	substitution	400	10	5	5	5	5	5	5	5	5	10
Subst1_ABC_AKC	deletion	250	10	10	10	10	10	10	10	10	10	10
Subst1_ABC_AKC	substitution	400	10	10	10	10	10	10	10	10	10	10
Subst1_ABC_AKC	deletion	150	10	9	9	9	9	9	9	9	9	10
Subst1_ABC_AKC	substitution	400	10	10	10	10	10	10	10	10	10	10
Subst1_ABC_AKC	deletion	50	10	9	9	9	9	9	9	9	9	10
Subst1_ABC_AKC	substitution	400	10	10	10	10	10	10	10	10	10	10
Rel3_ABCxKy_AKC	substitution	5	10	7	7	7	7	7	7	7	7	0
Rel3_ABCxKy_AKC	relocation	30	10	0	0	0	0	0	0	0	0	0
Rel3_ABCxKy_AKC	relocation	30	10	0	0	0	0	0	0	0	0	0
Rel3_ABCxKy_AKC	relocation	80	10	0	0	0	0	0	10	0	0	0
Rel3_ABCxKy_AKC	relocation	80	10	0	0	0	0	0	10	0	0	0
Rel3_ABCxKy_AKC	relocation	150	10	10	10	10	10	10	10	0	10	10
Rel3_ABCxKy_AKC	relocation	150	10	10	10	10	10	10	10	0	10	10
Rel3_ABCxKy_AKC	relocation	250	10	10	10	10	10	10	10	10	10	10
Rel3_ABCxKy_AKC	relocation	250	10	10	10	10	10	10	10	10	10	10
Rel3_ABCxKy_AKC	relocation	350	10	10	10	10	10	10	10	10	10	10
Rel3_ABCxKy_AKC	relocation	350	10	10	10	10	10	10	10	10	10	10
Rel3_ABCxKy_AKC	relocation	400	10	10	10	10	10	10	10	10	10	10
Rel3_ABCxKy_AKC	relocation	400	10	10	10	10	10	10	10	10	10	10
Rel3_ABCxKy_AKC	substitution	30	10	0	0	0	0	0	0	0	0	0
Rel3_ABCxKy_AKC	deletion	25	10	10	10	10	10	10	10	10	10	0
Rel3_ABCxKy_AKC	relocation	30	10	0	0	0	0	0	0	0	0	0
Rel3_ABCxKy_AKC	relocation	30	10	0	0	0	0	0	0	0	0	0
Rel3_ABCxKy_AKC	relocation	80	10	0	0	0	0	0	10	0	0	0
Rel3_ABCxKy_AKC	relocation	80	10	0	0	0	0	0	10	0	0	0
Rel3_ABCxKy_AKC	relocation	150	10	10	10	10	10	10	10	0	10	10
Rel3_ABCxKy_AKC	relocation	150	10	10	10	10	10	10	10	0	10	10
Rel3_ABCxKy_AKC	relocation	250	10	10	10	10	10	10	10	10	10	9
Rel3_ABCxKy_AKC	relocation	250	10	10	10	10	10	10	10	10	10	10
Rel3_ABCxKy_AKC	relocation	350	10	10	10	10	10	10	10	10	10	10
Rel3_ABCxKy_AKC	relocation	350	10	10	10	10	10	10	10	10	10	10
Rel3_ABCxKy_AKC	relocation	400	10	10	10	10	10	10	10	10	10	10
Rel3_ABCxKy_AKC	relocation	400	10	10	10	10	10	10	10	10	10	9
Rel3_ABCxKy_AKC	substitution	80	10	0	0	0	0	0	4	0	0	0
Rel3_ABCxKy_AKC	deletion	75	10	10	10	10	10	10	10	10	0	0
Rel3_ABCxKy_AKC	relocation	30	10	0	0	0	0	0	0	0	0	0
Rel3_ABCxKy_AKC	relocation	30	10	0	0	0	0	0	0	0	0	0
Rel3_ABCxKy_AKC	relocation	80	10	0	0	0	0	0	10	0	0	0
Rel3_ABCxKy_AKC	relocation	80	10	0	0	0	0	0	10	0	0	0
Rel3_ABCxKy_AKC	relocation	150	10	10	10	10	10	10	10	0	10	10
Rel3_ABCxKy_AKC	relocation	150	10	10	10	10	10	10	10	0	10	10
Rel3_ABCxKy_AKC	relocation	250	10	10	10	10	10	10	10	10	10	10
Rel3_ABCxKy_AKC	relocation	250	10	10	10	10	10	10	10	10	10	9
Rel3_ABCxKy_AKC	relocation	350	10	10	10	10	10	10	10	10	10	10
Rel3_ABCxKy_AKC	relocation	350	10	10	10	10	10	10	10	10	10	10
Rel3_ABCxKy_AKC	relocation	400	10	10	10	10	10	10	10	10	10	10
Rel3_ABCxKy_AKC	relocation	400	10	10	10	10	10	10	10	10	10	10
Rel3_ABCxKy_AKC	substitution	150	10	6	6	6	6	6	6	0	6	10
Rel3_ABCxKy_AKC	deletion	145	10	10	10	10	10	10	10	10	10	10
Rel3_ABCxKy_AKC	relocation	30	10	0	10	0	0	0	0	0	0	0
Rel3_ABCxKy_AKC	relocation	30	10	0	10	0	0	0	0	0	0	0
Rel3_ABCxKy_AKC	relocation	80	10	10	10	0	10	10	10	0	10	0
Rel3_ABCxKy_AKC	relocation	80	10	10	10	0	10	10	10	0	10	0
Rel3_ABCxKy_AKC	relocation	150	10	10	10	10	10	10	10	0	10	10
Rel3_ABCxKy_AKC	relocation	150	10	10	10	10	10	10	10	0	10	10
Rel3_ABCxKy_AKC	relocation	250	10	10	10	10	10	10	10	10	10	10
Rel3_ABCxKy_AKC	relocation	250	10	10	10	10	10	10	10	10	10	10
Rel3_ABCxKy_AKC	relocation	350	10	10	10	10	10	10	10	10	10	9
Rel3_ABCxKy_AKC	relocation	350	10	10	10	10	10	10	10	10	10	9
Rel3_ABCxKy_AKC	relocation	400	10	10	10	10	10	10	10	10	10	10
Rel3_ABCxKy_AKC	relocation	400	10	10	10	10	10	10	10	10	10	10
Rel3_ABCxKy_AKC	substitution	250	10	6	6	6	6	6	6	6	6	10
Rel3_ABCxKy_AKC	deletion	245	10	9	9	9	9	9	9	9	9	9
Rel3_ABCxKy_AKC	relocation	30	10	0	10	0	0	0	0	0	0	0
Rel3_ABCxKy_AKC	relocation	30	10	0	10	0	0	0	0	0	0	0
Rel3_ABCxKy_AKC	relocation	80	10	10	10	0	10	10	10	10	10	0
Rel3_ABCxKy_AKC	relocation	80	10	10	10	0	10	10	10	10	10	0
Rel3_ABCxKy_AKC	relocation	150	10	10	10	10	10	10	10	10	10	10
Rel3_ABCxKy_AKC	relocation	150	10	10	10	10	10	10	10	10	10	9
Rel3_ABCxKy_AKC	relocation	250	10	10	10	10	10	10	10	10	10	10
Rel3_ABCxKy_AKC	relocation	250	10	10	10	10	10	10	10	10	10	10
Rel3_ABCxKy_AKC	relocation	350	10	10	10	10	10	10	10	10	10	10
Rel3_ABCxKy_AKC	relocation	350	10	10	10	10	10	10	10	10	10	10
Rel3_ABCxKy_AKC	relocation	400	10	10	10	10	10	10	10	10	10	9
Rel3_ABCxKy_AKC	relocation	400	10	10	10	10	10	10	10	10	10	10
Rel3_ABCxKy_AKC	substitution	350	10	6	6	6	6	6	6	6	6	10
Rel3_ABCxKy_AKC	deletion	345	10	10	10	10	10	10	10	10	10	10
Rel3_ABCxKy_AKC	relocation	30	10	0	10	0	0	0	0	0	0	0
Rel3_ABCxKy_AKC	relocation	30	10	0	10	0	0	0	0	0	0	0
Rel3_ABCxKy_AKC	relocation	80	10	10	10	0	10	10	10	10	10	0
Rel3_ABCxKy_AKC	relocation	80	10	10	10	0	10	10	10	10	10	0
Rel3_ABCxKy_AKC	relocation	150	10	10	10	10	10	10	10	10	10	10
Rel3_ABCxKy_AKC	relocation	150	10	10	10	10	10	10	10	10	10	10
Rel3_ABCxKy_AKC	relocation	250	10	10	10	10	10	10	10	10	10	10
Rel3_ABCxKy_AKC	relocation	250	10	10	10	10	10	10	10	10	10	10
Rel3_ABCxKy_AKC	relocation	350	10	10	10	10	10	10	10	10	10	9
Rel3_ABCxKy_AKC	relocation	350	10	10	10	10	10	10	10	10	10	10
Rel3_ABCxKy_AKC	relocation	400	10	10	10	10	10	10	10	10	10	10
Rel3_ABCxKy_AKC	relocation	400	10	10	10	10	10	10	10	10	10	10
Rel3_ABCxKy_AKC	substitution	400	10	4	4	4	4	4	4	4	4	10
Rel3_ABCxKy_AKC	deletion	395	10	9	9	9	9	9	9	9	9	8
Rel3_ABCxKy_AKC	relocation	30	10	0	10	0	0	0	0	0	0	0
Rel3_ABCxKy_AKC	relocation	30	10	0	10	0	0	0	0	0	0	0
Rel3_ABCxKy_AKC	relocation	80	10	10	10	0	10	10	10	10	10	0
Rel3_ABCxKy_AKC	relocation	80	10	10	10	0	10	10	10	10	10	0
Rel3_ABCxKy_AKC	relocation	150	10	10	10	10	10	10	10	10	10	10
Rel3_ABCxKy_AKC	relocation	150	10	10	10	10	10	10	10	10	10	10
Rel3_ABCxKy_AKC	relocation	250	10	10	10	10	10	10	10	10	10	10
Rel3_ABCxKy_AKC	relocation	250	10	10	10	10	10	10	10	10	10	10
Rel3_ABCxKy_AKC	relocation	350	10	10	10	10	10	10	10	10	10	10
Rel3_ABCxKy_AKC	relocation	350	10	10	10	10	10	10	10	10	10	9
Rel3_ABCxKy_AKC	relocation	400	10	10	10	10	10	10	10	10	10	10
Rel3_ABCxKy_AKC	relocation	400	10	10	10	10	10	10	10	10	10	10
Subst2_ABCxKy_AKCxKy	substitution	5	10	8	8	8	8	8	8	8	8	0
Subst2_ABCxKy_AKCxKy	substitution	5	10	0	0	0	0	0	0	0	0	0
Subst2_ABCxKy_AKCxKy	insertion	25	10	10	10	10	10	10	10	10	10	0
Subst2_ABCxKy_AKCxKy	substitution	5	10	0	0	0	0	0	10	0	0	0
Subst2_ABCxKy_AKCxKy	insertion	75	10	10	10	10	10	10	10	10	10	0
Subst2_ABCxKy_AKCxKy	substitution	5	10	9	9	9	9	9	9	0	9	10
Subst2_ABCxKy_AKCxKy	insertion	145	10	10	10	10	10	10	10	10	10	10
Subst2_ABCxKy_AKCxKy	substitution	5	10	10	10	10	10	10	10	10	10	10
Subst2_ABCxKy_AKCxKy	insertion	245	10	10	10	10	10	10	10	10	10	10
Subst2_ABCxKy_AKCxKy	substitution	5	10	8	8	8	7	8	8	8	8	10
Subst2_ABCxKy_AKCxKy	insertion	345	10	10	10	10	10	10	10	10	10	10
Subst2_ABCxKy_AKCxKy	substitution	5	10	10	10	10	10	10	10	10	10	10
Subst2_ABCxKy_AKCxKy	insertion	395	10	10	10	10	10	10	10	10	10	10
Subst2_ABCxKy_AKCxKy	substitution	30	10	0	0	0	0	0	0	0	0	0
Subst2_ABCxKy_AKCxKy	deletion	25	10	10	10	10	10	10	10	10	10	0
Subst2_ABCxKy_AKCxKy	substitution	30	10	3	3	3	3	3	3	3	3	0
Subst2_ABCxKy_AKCxKy	substitution	30	10	0	0	0	0	0	10	0	0	0
Subst2_ABCxKy_AKCxKy	insertion	50	10	10	10	10	10	10	10	10	10	0
Subst2_ABCxKy_AKCxKy	substitution	30	10	10	10	10	10	10	10	0	10	10
Subst2_ABCxKy_AKCxKy	insertion	120	10	10	10	10	10	10	10	10	10	10
Subst2_ABCxKy_AKCxKy	substitution	30	10	10	10	10	10	10	10	10	10	10
Subst2_ABCxKy_AKCxKy	insertion	220	10	10	10	10	10	10	10	10	10	10
Subst2_ABCxKy_AKCxKy	substitution	30	10	10	10	10	10	10	10	10	10	10
Subst2_ABCxKy_AKCxKy	insertion	320	10	10	10	10	10	10	10	10	10	10
Subst2_ABCxKy_AKCxKy	substitution	30	10	10	10	10	10	10	10	10	10	10
Subst2_ABCxKy_AKCxKy	insertion	370	10	10	10	10	10	10	10	10	10	10
Subst2_ABCxKy_AKCxKy	substitution	80	10	0	0	0	0	0	5	0	0	0
Subst2_ABCxKy_AKCxKy	deletion	75	10	10	10	10	10	10	10	10	10	0
Subst2_ABCxKy_AKCxKy	substitution	80	10	0	0	0	0	0	8	0	0	0
Subst2_ABCxKy_AKCxKy	deletion	50	10	8	8	8	8	8	10	8	8	0
Subst2_ABCxKy_AKCxKy	substitution	80	10	1	1	1	1	1	10	1	1	0
Subst2_ABCxKy_AKCxKy	substitution	80	10	10	10	10	10	10	10	0	10	10
Subst2_ABCxKy_AKCxKy	insertion	70	10	10	10	10	10	10	10	10	10	10
Subst2_ABCxKy_AKCxKy	substitution	80	10	10	10	10	10	10	10	10	10	10
Subst2_ABCxKy_AKCxKy	insertion	170	10	10	10	10	10	10	10	10	10	10
Subst2_ABCxKy_AKCxKy	substitution	80	10	10	10	10	10	10	10	10	10	10
Subst2_ABCxKy_AKCxKy	insertion	270	10	10	10	10	10	10	10	10	10	10
Subst2_ABCxKy_AKCxKy	substitution	80	10	10	10	10	10	10	10	10	10	10
Subst2_ABCxKy_AKCxKy	insertion	320	10	10	10	10	10	10	10	10	10	10
Subst2_ABCxKy_AKCxKy	substitution	150	10	3	3	3	3	3	3	0	3	10
Subst2_ABCxKy_AKCxKy	deletion	145	10	9	9	9	9	9	9	10	9	10
Subst2_ABCxKy_AKCxKy	substitution	150	10	5	5	5	5	5	5	0	5	10
Subst2_ABCxKy_AKCxKy	deletion	120	10	10	10	10	10	10	10	10	10	10
Subst2_ABCxKy_AKCxKy	substitution	150	10	9	9	9	9	9	9	0	9	10
Subst2_ABCxKy_AKCxKy	deletion	70	10	10	10	10	10	10	10	9	10	10
Subst2_ABCxKy_AKCxKy	substitution	150	10	10	10	10	10	10	10	0	10	10
Subst2_ABCxKy_AKCxKy	substitution	150	10	10	10	10	10	10	10	10	10	10
Subst2_ABCxKy_AKCxKy	insertion	100	10	10	10	10	10	10	10	10	10	10
Subst2_ABCxKy_AKCxKy	substitution	150	10	10	10	10	10	10	10	10	10	10
Subst2_ABCxKy_AKCxKy	insertion	200	10	10	10	10	10	10	10	10	10	10
Subst2_ABCxKy_AKCxKy	substitution	150	10	10	10	10	10	10	10	10	10	10
Subst2_ABCxKy_AKCxKy	insertion	250	10	10	10	10	10	10	10	10	10	10
Subst2_ABCxKy_AKCxKy	substitution	250	10	8	8	8	8	8	8	8	8	10
Subst2_ABCxKy_AKCxKy	deletion	245	10	10	10	10	10	10	10	10	10	10
Subst2_ABCxKy_AKCxKy	substitution	250	10	6	6	6	6	6	6	6	6	10
Subst2_ABCxKy_AKCxKy	deletion	220	10	10	10	10	10	10	10	10	10	10
Subst2_ABCxKy_AKCxKy	substitution	250	10	2	2	2	2	2	2	2	2	10
Subst2_ABCxKy_AKCxKy	deletion	170	10	10	10	10	10	10	10	10	10	10
Subst2_ABCxKy_AKCxKy	substitution	250	10	10	10	10	10	10	10	10	10	10
Subst2_ABCxKy_AKCxKy	deletion	100	10	10	10	10	10	10	10	10	10	10
Subst2_ABCxKy_AKCxKy	substitution	250	10	10	10	10	10	10	10	10	10	10
Subst2_ABCxKy_AKCxKy	substitution	250	10	10	10	10	10	10	10	10	10	10
Subst2_ABCxKy_AKCxKy	insertion	100	10	10	10	10	10	10	10	10	10	10
Subst2_ABCxKy_AKCxKy	substitution	250	10	10	10	10	10	10	10	10	10	10
Subst2_ABCxKy_AKCxKy	insertion	150	10	10	10	10	10	10	10	10	10	10
Subst2_ABCxKy_AKCxKy	substitution	350	10	5	5	5	5	5	5	5	5	10
Subst2_ABCxKy_AKCxKy	deletion	345	10	10	10	10	10	10	10	10	10	10
Subst2_ABCxKy_AKCxKy	substitution	350	10	4	4	4	4	4	4	4	4	10
Subst2_ABCxKy_AKCxKy	deletion	320	10	9	9	9	9	9	9	9	9	9
Subst2_ABCxKy_AKCxKy	substitution	350	10	5	5	5	5	5	5	5	5	10
Subst2_ABCxKy_AKCxKy	deletion	270	10	10	10	10	10	10	10	10	10	10
Subst2_ABCxKy_AKCxKy	substitution	350	10	5	5	5	5	5	5	5	5	10
Subst2_ABCxKy_AKCxKy	deletion	200	10	9	9	9	9	9	9	9	9	9
Subst2_ABCxKy_AKCxKy	substitution	350	10	10	10	10	10	10	10	10	10	10
Subst2_ABCxKy_AKCxKy	deletion	100	10	10	10	10	10	10	10	10	10	10
Subst2_ABCxKy_AKCxKy	substitution	350	10	10	10	10	10	10	10	10	10	10
Subst2_ABCxKy_AKCxKy	substitution	350	10	10	10	10	10	10	10	10	10	10
Subst2_ABCxKy_AKCxKy	insertion	50	10	10	10	10	10	10	10	10	10	10
Subst2_ABCxKy_AKCxKy	substitution	400	10	6	6	6	6	6	6	6	6	10
Subst2_ABCxKy_AKCxKy	deletion	395	10	10	10	10	10	10	10	10	10	10
Subst2_ABCxKy_AKCxKy	substitution	400	10	8	8	8	8	8	8	8	8	10
Subst2_ABCxKy_AKCxKy	deletion	370	10	10	10	10	10	10	10	10	10	10
Subst2_ABCxKy_AKCxKy	substitution	400	10	7	7	7	6	7	7	7	7	10
Subst2_ABCxKy_AKCxKy	deletion	320	10	10	10	10	9	10	10	10	10	10
Subst2_ABCxKy_AKCxKy	substitution	400	10	8	8	8	8	8	8	8	8	10
Subst2_ABCxKy_AKCxKy	deletion	250	10	10	10	10	10	10	10	10	10	10
Subst2_ABCxKy_AKCxKy	substitution	400	10	10	10	10	10	10	10	10	10	10
Subst2_ABCxKy_AKCxKy	deletion	150	10	10	10	10	10	10	10	10	10	10
Subst2_ABCxKy_AKCxKy	substitution	400	10	10	10	10	10	10	10	10	10	10
Subst2_ABCxKy_AKCxKy	deletion	50	10	9	9	9	9	9	9	9	9	10
Subst2_ABCxKy_AKCxKy	substitution	400	10	10	10	10	10	10	10	10	10	10
Gap1_ABC_ANC	gap	5	10	10	10	10	10	10	10	10	10	0
Gap1_ABC_ANC	gap	5	10	0	0	0	0	0	0	0	0	0
Gap1_ABC_ANC	inserted_gap	25	10	10	10	10	10	10	10	10	10	0
Gap1_ABC_ANC	gap	5	10	0	0	0	0	0	10	0	0	0
Gap1_ABC_ANC	inserted_gap	75	10	10	10	10	10	10	10	10	10	0
Gap1_ABC_ANC	gap	5	10	10	10	10	10	10	10	10	10	10
Gap1_ABC_ANC	inserted_gap	145	10	10	10	10	10	10	10	10	10	10
Gap1_ABC_ANC	gap	5	10	10	10	10	10	10	10	10	10	10
Gap1_ABC_ANC	inserted_gap	245	10	10	10	10	10	10	10	10	10	10
Gap1_ABC_ANC	gap	5	10	10	10	10	10	10	10	10	10	10
Gap1_ABC_ANC	inserted_gap	345	10	10	10	10	10	10	10	10	10	10
Gap1_ABC_ANC	gap	5	10	10	10	10	10	10	10	10	10	10
Gap1_ABC_ANC	inserted_gap	395	10	10	10	10	10	10	10	10	10	10
Gap1_ABC_ANC	gap	30	10	10	10	10	10	10	10	10	10	0
Gap1_ABC_ANC	deletion	25	10	0	0	0	0	0	0	0	0	0
Gap1_ABC_ANC	gap	30	10	10	10	10	10	10	10	10	10	0
Gap1_ABC_ANC	gap	30	10	0	0	0	0	0	10	0	0	0
Gap1_ABC_ANC	inserted_gap	50	10	10	10	10	10	10	10	10	10	0
Gap1_ABC_ANC	gap	30	10	10	10	10	10	10	10	10	10	10
Gap1_ABC_ANC	inserted_gap	120	10	10	10	10	10	10	10	10	10	10
Gap1_ABC_ANC	gap	30	10	10	10	10	10	10	10	10	10	10
Gap1_ABC_ANC	inserted_gap	220	10	10	10	10	10	10	10	10	10	10
Gap1_ABC_ANC	gap	30	10	10	10	10	10	10	10	10	10	10
Gap1_ABC_ANC	inserted_gap	320	10	10	10	10	10	10	10	10	10	10
Gap1_ABC_ANC	gap	30	10	10	10	10	10	10	10	10	10	0
Gap1_ABC_ANC	inserted_gap	370	10	10	10	10	10	10	10	10	0	0
Gap1_ABC_ANC	gap	80	10	10	10	10	10	10	10	10	10	0
Gap1_ABC_ANC	deletion	75	10	0	0	0	0	0	10	0	0	10
Gap1_ABC_ANC	gap	80	10	10	10	10	10	10	10	10	10	0
Gap1_ABC_ANC	deletion	50	10	0	0	0	0	0	10	0	0	10
Gap1_ABC_ANC	gap	80	10	10	10	10	10	10	10	10	10	0
Gap1_ABC_ANC	gap	80	10	10	10	10	10	10	10	10	0	0
Gap1_ABC_ANC	inserted_gap	70	10	10	10	10	10	10	10	10	10	0
Gap1_ABC_ANC	gap	80	10	10	10	10	10	10	10	10	10	10
Gap1_ABC_ANC	inserted_gap	170	10	10	10	10	10	10	10	10	10	10
Gap1_ABC_ANC	gap	80	10	10	10	10	10	10	10	10	10	10
Gap1_ABC_ANC	inserted_gap	270	10	10	10	10	10	10	10	10	10	10
Gap1_ABC_ANC	gap	80	10	10	10	10	10	10	10	10	10	10
Gap1_ABC_ANC	inserted_gap	320	10	10	10	10	10	10	10	10	10	10
Gap1_ABC_ANC	gap	150	10	10	10	10	10	10	10	10	10	0
Gap1_ABC_ANC	deletion	145	10	10	10	10	10	10	10	0	10	10
Gap1_ABC_ANC	gap	150	10	10	10	10	10	10	10	10	10	10
Gap1_ABC_ANC	deletion	120	10	10	10	10	10	10	10	0	10	0
Gap1_ABC_ANC	gap	150	10	10	10	10	10	10	10	10	10	10
Gap1_ABC_ANC	deletion	70	10	10	10	10	10	10	10	0	10	0
Gap1_ABC_ANC	gap	150	10	10	10	10	10	10	10	10	10	10
Gap1_ABC_ANC	gap	150	10	10	10	10	10	10	10	10	10	10
Gap1_ABC_ANC	inserted_gap	100	10	10	10	10	10	10	10	10	10	10
Gap1_ABC_ANC	gap	150	10	10	10	10	10	10	10	10	10	10
Gap1_ABC_ANC	inserted_gap	200	10	10	10	10	10	10	10	10	10	10
Gap1_ABC_ANC	gap	150	10	10	10	10	10	10	10	10	10	10
Gap1_ABC_ANC	inserted_gap	250	10	10	10	10	10	10	10	10	10	10
Gap1_ABC_ANC	gap	250	10	10	10	10	10	10	10	10	10	0
Gap1_ABC_ANC	deletion	245	10	10	10	10	10	10	10	10	10	10
Gap1_ABC_ANC	gap	250	10	10	10	10	10	10	10	10	10	10
Gap1_ABC_ANC	deletion	220	10	10	10	10	10	10	10	10	10	0
Gap1_ABC_ANC	gap	250	10	10	10	10	10	10	10	10	10	10
Gap1_ABC_ANC	deletion	170	10	10	10	10	10	10	10	10	10	0
Gap1_ABC_ANC	gap	250	10	10	10	10	10	10	10	10	10	10
Gap1_ABC_ANC	deletion	100	10	10	10	10	10	10	10	10	10	0
Gap1_ABC_ANC	gap	250	10	10	10	10	10	10	10	10	10	10
Gap1_ABC_ANC	gap	250	10	10	10	10	10	10	10	10	10	10
Gap1_ABC_ANC	inserted_gap	100	10	10	10	10	10	10	10	10	10	10
Gap1_ABC_ANC	gap	250	10	10	10	10	10	10	10	10	10	10
Gap1_ABC_ANC	inserted_gap	150	10	10	10	10	10	10	10	10	10	10
Gap1_ABC_ANC	gap	350	10	10	10	10	10	10	10	10	10	0
Gap1_ABC_ANC	deletion	345	10	10	10	10	9	10	10	10	10	10
Gap1_ABC_ANC	gap	350	10	10	10	10	10	10	10	10	10	10
Gap1_ABC_ANC	deletion	320	10	10	10	10	10	10	10	10	10	0
Gap1_ABC_ANC	gap	350	10	10	10	10	10	10	10	10	10	10
Gap1_ABC_ANC	deletion	270	10	10	10	10	10	10	10	10	10	0
Gap1_ABC_ANC	gap	350	10	10	10	10	10	10	10	10	10	10
Gap1_ABC_ANC	deletion	200	10	10	10	10	10	10	10	10	10	0
Gap1_ABC_ANC	gap	350	10	10	10	10	10	10	10	10	10	10
Gap1_ABC_ANC	deletion	100	10	10	10	10	10	10	10	10	10	0
Gap1_ABC_ANC	gap	350	10	10	10	10	10	10	10	10	10	10
Gap1_ABC_ANC	gap	350	10	10	10	10	10	10	10	10	10	10
Gap1_ABC_ANC	inserted_gap	50	10	10	10	10	10	10	10	10	10	10
Gap1_ABC_ANC	gap	400	10	10	10	10	10	10	10	10	10	0
Gap1_ABC_ANC	deletion	395	10	10	10	10	10	10	10	10	10	10
Gap1_ABC_ANC	gap	400	10	10	10	10	10	10	10	10	10	10
Gap1_ABC_ANC	deletion	370	10	10	10	10	10	10	10	10	10	0
Gap1_ABC_ANC	gap	400	10	10	10	10	10	10	10	10	10	10
Gap1_ABC_ANC	deletion	320	10	10	10	10	10	10	10	10	10	0
Gap1_ABC_ANC	gap	400	10	10	10	10	10	10	10	10	10	10
Gap1_ABC_ANC	deletion	250	10	10	10	10	10	10	10	10	10	0
Gap1_ABC_ANC	gap	400	10	10	10	10	10	10	10	10	10	10
Gap1_ABC_ANC	deletion	150	10	10	10	10	10	10	10	10	10	0
Gap1_ABC_ANC	gap	400	10	10	10	10	10	10	10	10	10	10
Gap1_ABC_ANC	deletion	50	10	10	10	10	10	10	10	10	10	0
Gap1_ABC_ANC	gap	400	10	10	10	10	10	10	10	10	10	10
Inv1_ABC_AB*C	inversion	5	10	0	0	0	0	0	0	0	0	0
Inv1_ABC_AB*C	inversion	35	10	0	0	0	0	0	0	0	0	0
Inv1_ABC_AB*C	inversion	50	10	0	0	0	0	0	0	0	0	0
Inv1_ABC_AB*C	inversion	80	10	0	0	0	0	0	10	0	0	0
Inv1_ABC_AB*C	inversion	100	10	10	10	0	10	10	10	0	10	0
Inv1_ABC_AB*C	inversion	115	10	10	10	1	10	10	10	0	10	9
Inv1_ABC_AB*C	inversion	125	10	10	10	10	10	10	10	0	10	10
Inv1_ABC_AB*C	inversion	150	10	10	10	10	10	10	10	0	10	10
Inv1_ABC_AB*C	inversion	250	10	10	10	10	10	10	10	10	10	10
Inv1_ABC_AB*C	inversion	300	10	10	10	10	10	10	10	10	10	10
Inv1_ABC_AB*C	inversion	350	10	10	10	10	10	10	10	10	10	10
Inv1_ABC_AB*C	inversion	400	10	10	10	10	10	10	10	10	10	10
Inv2_AKBLC_ATB*MC	inversion	250	10	10	10	10	10	10	10	10	10	10
Inv2_AKBLC_ATB*MC	inversion	250	10	10	10	10	10	10	10	10	10	10
Inv2_AKBLC_ATB*MC	insertion	5	10	10	10	10	10	10	10	10	10	0
Inv2_AKBLC_ATB*MC	inversion	250	10	10	10	10	10	10	10	10	10	10
Inv2_AKBLC_ATB*MC	insertion	250	10	10	10	10	10	10	10	10	10	0
Inv2_AKBLC_ATB*MC	inversion	250	10	10	10	10	10	10	10	10	10	10
Inv2_AKBLC_ATB*MC	insertion	400	10	10	10	10	10	10	10	10	10	0
Inv2_AKBLC_ATB*MC	insertion	5	10	10	10	10	10	10	10	10	10	0
Inv2_AKBLC_ATB*MC	inversion	250	10	10	10	10	10	10	10	10	10	10
Inv2_AKBLC_ATB*MC	insertion	5	10	9	9	9	9	9	9	9	9	0
Inv2_AKBLC_ATB*MC	inversion	250	10	10	10	10	10	10	10	10	10	10
Inv2_AKBLC_ATB*MC	insertion	5	10	10	10	10	10	10	10	10	10	0
Inv2_AKBLC_ATB*MC	insertion	5	10	10	10	10	10	10	10	10	10	0
Inv2_AKBLC_ATB*MC	inversion	250	10	10	10	10	10	10	10	10	10	10
Inv2_AKBLC_ATB*MC	insertion	250	10	10	10	10	10	10	10	10	10	0
Inv2_AKBLC_ATB*MC	insertion	5	10	10	10	10	10	10	10	10	10	0
Inv2_AKBLC_ATB*MC	inversion	250	10	10	10	10	10	10	10	10	10	10
Inv2_AKBLC_ATB*MC	insertion	400	10	10	10	10	10	10	10	10	10	0
Inv2_AKBLC_ATB*MC	insertion	250	10	10	10	10	10	10	10	10	10	0
Inv2_AKBLC_ATB*MC	inversion	250	10	10	10	10	10	10	10	10	10	10
Inv2_AKBLC_ATB*MC	insertion	250	10	10	10	10	10	10	10	10	10	0
Inv2_AKBLC_ATB*MC	inversion	250	10	10	10	10	10	10	10	10	10	10
Inv2_AKBLC_ATB*MC	insertion	5	10	10	10	10	10	10	10	10	10	0
Inv2_AKBLC_ATB*MC	insertion	250	10	10	10	10	10	10	10	10	10	0
Inv2_AKBLC_ATB*MC	inversion	250	10	10	10	10	10	10	10	10	10	10
Inv2_AKBLC_ATB*MC	insertion	250	10	10	10	10	10	10	10	10	10	0
Inv2_AKBLC_ATB*MC	insertion	250	10	10	10	10	10	10	10	10	10	0
Inv2_AKBLC_ATB*MC	inversion	250	10	10	10	10	10	10	10	10	10	10
Inv2_AKBLC_ATB*MC	insertion	400	10	10	10	10	10	10	10	10	10	0
Inv2_AKBLC_ATB*MC	insertion	400	10	10	10	10	10	10	10	10	10	0
Inv2_AKBLC_ATB*MC	inversion	250	10	10	10	10	10	10	10	10	10	10
Inv2_AKBLC_ATB*MC	insertion	400	10	10	10	10	10	10	10	10	10	0
Inv2_AKBLC_ATB*MC	inversion	250	10	10	10	10	10	10	10	10	10	10
Inv2_AKBLC_ATB*MC	insertion	5	10	10	10	10	10	10	10	10	10	0
Inv2_AKBLC_ATB*MC	insertion	400	10	10	10	10	10	10	10	10	10	0
Inv2_AKBLC_ATB*MC	inversion	250	10	10	10	10	10	10	10	10	10	10
Inv2_AKBLC_ATB*MC	insertion	250	10	10	10	10	10	10	10	10	10	0
Inv2_AKBLC_ATB*MC	insertion	400	10	10	10	10	10	10	10	10	10	0
Inv2_AKBLC_ATB*MC	inversion	250	10	10	10	10	10	10	10	10	10	10
Inv2_AKBLC_ATB*MC	insertion	400	10	10	10	10	10	10	10	10	10	0
Inv2_AKBLC_ATB*MC	inversion	250	10	10	10	10	10	10	10	10	10	10
Inv2_AKBLC_ATB*MC	deletion	5	10	9	9	9	9	9	9	9	9	0
Inv2_AKBLC_ATB*MC	inversion	250	10	10	10	10	10	10	10	10	10	10
Inv2_AKBLC_ATB*MC	deletion	5	10	10	10	10	10	10	10	10	10	0
Inv2_AKBLC_ATB*MC	insertion	5	10	10	10	10	10	10	10	10	10	0
Inv2_AKBLC_ATB*MC	inversion	250	10	10	10	10	10	10	10	10	10	10
Inv2_AKBLC_ATB*MC	deletion	5	10	9	9	9	9	9	9	9	9	0
Inv2_AKBLC_ATB*MC	insertion	250	10	10	10	10	10	10	10	10	10	0
Inv2_AKBLC_ATB*MC	inversion	250	10	10	10	10	10	10	10	10	10	10
Inv2_AKBLC_ATB*MC	deletion	5	10	10	10	10	10	10	10	10	10	0
Inv2_AKBLC_ATB*MC	insertion	400	10	10	10	10	10	10	10	10	10	0
Inv2_AKBLC_ATB*MC	insertion	5	10	10	10	10	10	10	10	10	10	0
Inv2_AKBLC_ATB*MC	inversion	250	10	10	10	10	10	10	10	10	10	10
Inv2_AKBLC_ATB*MC	deletion	5	10	10	10	10	10	10	10	10	10	0
Inv2_AKBLC_ATB*MC	insertion	5	10	10	10	10	10	10	10	10	10	0
Inv2_AKBLC_ATB*MC	inversion	250	10	10	10	10	10	10	10	10	10	10
Inv2_AKBLC_ATB*MC	deletion	5	10	10	10	10	10	10	10	10	10	0
Inv2_AKBLC_ATB*MC	insertion	5	10	10	10	10	10	10	10	10	10	0
Inv2_AKBLC_ATB*MC	insertion	5	10	9	9	9	9	9	9	9	9	0
Inv2_AKBLC_ATB*MC	inversion	250	10	10	10	10	10	10	10	10	10	10
Inv2_AKBLC_ATB*MC	deletion	5	10	8	8	8	8	8	8	8	8	0
Inv2_AKBLC_ATB*MC	insertion	250	10	10	10	10	10	10	10	10	10	0
Inv2_AKBLC_ATB*MC	insertion	5	10	10	10	10	10	10	10	10	10	0
Inv2_AKBLC_ATB*MC	inversion	250	10	10	10	10	10	10	10	10	10	10
Inv2_AKBLC_ATB*MC	deletion	5	10	9	9	9	9	9	9	9	9	0
Inv2_AKBLC_ATB*MC	insertion	400	10	10	10	10	10	10	10	10	10	0
Inv2_AKBLC_ATB*MC	insertion	250	10	10	10	10	10	10	10	10	10	0
Inv2_AKBLC_ATB*MC	inversion	250	10	10	10	10	10	10	10	10	10	10
Inv2_AKBLC_ATB*MC	deletion	5	10	10	10	10	10	10	10	10	10	0
Inv2_AKBLC_ATB*MC	insertion	250	10	10	10	10	10	10	10	10	10	0
Inv2_AKBLC_ATB*MC	inversion	250	10	10	10	10	10	10	10	10	10	10
Inv2_AKBLC_ATB*MC	deletion	5	10	9	9	9	9	9	9	9	9	0
Inv2_AKBLC_ATB*MC	insertion	5	10	10	10	10	10	10	10	10	10	0
Inv2_AKBLC_ATB*MC	insertion	250	10	10	10	10	10	10	10	10	10	0
Inv2_AKBLC_ATB*MC	inversion	250	10	10	10	10	10	10	10	10	10	10
Inv2_AKBLC_ATB*MC	deletion	5	10	8	8	8	8	8	8	8	8	0
Inv2_AKBLC_ATB*MC	insertion	250	10	10	10	10	10	10	10	10	10	0
Inv2_AKBLC_ATB*MC	insertion	250	10	10	10	10	10	10	10	10	10	0
Inv2_AKBLC_ATB*MC	inversion	250	10	10	10	10	10	10	10	10	10	10
Inv2_AKBLC_ATB*MC	deletion	5	10	10	10	10	10	10	10	10	10	0
Inv2_AKBLC_ATB*MC	insertion	400	10	10	10	10	10	10	10	10	10	0
Inv2_AKBLC_ATB*MC	insertion	400	10	10	10	10	10	10	10	10	10	0
Inv2_AKBLC_ATB*MC	inversion	250	10	10	10	10	10	10	10	10	10	10
Inv2_AKBLC_ATB*MC	deletion	5	10	10	10	10	10	10	10	10	10	0
Inv2_AKBLC_ATB*MC	insertion	400	10	10	10	10	10	10	10	10	10	0
Inv2_AKBLC_ATB*MC	inversion	250	10	10	10	10	10	10	10	10	10	10
Inv2_AKBLC_ATB*MC	deletion	5	10	8	8	8	8	8	8	8	8	0
Inv2_AKBLC_ATB*MC	insertion	5	10	10	10	10	10	10	10	10	10	0
Inv2_AKBLC_ATB*MC	insertion	400	10	10	10	10	10	10	10	10	10	0
Inv2_AKBLC_ATB*MC	inversion	250	10	10	10	10	10	10	10	10	10	10
Inv2_AKBLC_ATB*MC	deletion	5	10	9	9	9	9	9	9	9	9	0
Inv2_AKBLC_ATB*MC	insertion	250	10	10	10	10	10	10	10	10	10	0
Inv2_AKBLC_ATB*MC	insertion	400	10	10	10	10	10	10	10	10	10	0
Inv2_AKBLC_ATB*MC	inversion	250	10	10	10	10	10	10	10	10	10	10
Inv2_AKBLC_ATB*MC	deletion	5	10	9	9	9	9	9	9	9	9	0
Inv2_AKBLC_ATB*MC	insertion	400	10	10	10	10	10	10	10	10	10	0
Inv2_AKBLC_ATB*MC	inversion	250	10	10	10	10	10	10	10	10	10	10
Inv2_AKBLC_ATB*MC	deletion	250	10	9	9	9	9	9	9	9	9	0
Inv2_AKBLC_ATB*MC	inversion	250	10	10	10	10	10	10	10	10	10	10
Inv2_AKBLC_ATB*MC	deletion	250	10	10	10	10	10	10	10	10	10	0
Inv2_AKBLC_ATB*MC	insertion	5	10	10	10	10	10	10	10	10	10	0
Inv2_AKBLC_ATB*MC	inversion	250	10	10	10	10	10	10	10	10	10	10
Inv2_AKBLC_ATB*MC	deletion	250	10	10	10	10	10	10	10	10	10	0
Inv2_AKBLC_ATB*MC	insertion	250	10	10	10	10	10	10	10	10	10	0
Inv2_AKBLC_ATB*MC	inversion	250	10	10	10	10	10	10	10	10	10	10
Inv2_AKBLC_ATB*MC	deletion	250	10	10	10	10	10	10	10	10	10	0
Inv2_AKBLC_ATB*MC	insertion	400	10	10	10	10	10	10	10	10	10	0
Inv2_AKBLC_ATB*MC	insertion	5	10	8	8	8	8	8	8	8	8	0
Inv2_AKBLC_ATB*MC	inversion	250	10	10	10	10	10	10	10	10	10	10
Inv2_AKBLC_ATB*MC	deletion	250	10	9	9	9	9	9	9	9	9	0
Inv2_AKBLC_ATB*MC	insertion	5	10	10	10	10	10	10	10	10	10	0
Inv2_AKBLC_ATB*MC	inversion	250	10	10	10	10	10	10	10	10	10	10
Inv2_AKBLC_ATB*MC	deletion	250	10	10	10	10	10	10	10	10	10	0
Inv2_AKBLC_ATB*MC	insertion	5	10	10	10	10	10	10	10	10	10	0
Inv2_AKBLC_ATB*MC	insertion	5	10	10	10	10	10	10	10	10	10	0
Inv2_AKBLC_ATB*MC	inversion	250	10	10	10	10	10	10	10	10	10	10
Inv2_AKBLC_ATB*MC	deletion	250	10	10	10	10	10	10	10	10	10	0
Inv2_AKBLC_ATB*MC	insertion	250	10	10	10	10	10	10	10	10	10	0
Inv2_AKBLC_ATB*MC	insertion	5	10	10	10	10	10	10	10	10	10	0
Inv2_AKBLC_ATB*MC	inversion	250	10	10	10	10	10	10	10	10	10	10
Inv2_AKBLC_ATB*MC	deletion	250	10	10	10	10	10	10	10	10	10	0
Inv2_AKBLC_ATB*MC	insertion	400	10	10	10	10	10	10	10	10	10	0
Inv2_AKBLC_ATB*MC	insertion	250	10	10	10	10	10	10	10	10	10	0
Inv2_AKBLC_ATB*MC	inversion	250	10	10	10	10	10	10	10	10	10	10
Inv2_AKBLC_ATB*MC	deletion	250	10	10	10	10	10	10	10	10	10	0
Inv2_AKBLC_ATB*MC	insertion	250	10	10	10	10	10	10	10	10	10	0
Inv2_AKBLC_ATB*MC	inversion	250	10	10	10	10	10	10	10	10	10	10
Inv2_AKBLC_ATB*MC	deletion	250	10	10	10	10	10	10	10	10	10	0
Inv2_AKBLC_ATB*MC	insertion	5	10	10	10	10	10	10	10	10	10	0
Inv2_AKBLC_ATB*MC	insertion	250	10	10	10	10	10	10	10	10	10	0
Inv2_AKBLC_ATB*MC	inversion	250	10	10	10	10	10	10	10	10	10	10
Inv2_AKBLC_ATB*MC	deletion	250	10	9	9	9	9	9	9	9	9	0
Inv2_AKBLC_ATB*MC	insertion	250	10	10	10	10	10	10	10	10	10	0
Inv2_AKBLC_ATB*MC	insertion	250	10	10	10	10	10	10	10	10	10	0
Inv2_AKBLC_ATB*MC	inversion	250	10	10	10	10	10	10	10	10	10	10
Inv2_AKBLC_ATB*MC	deletion	250	10	10	10	10	10	10	10	10	10	0
Inv2_AKBLC_ATB*MC	insertion	400	10	10	10	10	10	10	10	10	10	0
Inv2_AKBLC_ATB*MC	insertion	400	10	10	10	10	10	10	10	10	10	0
Inv2_AKBLC_ATB*MC	inversion	250	10	10	10	10	10	10	10	10	10	10
Inv2_AKBLC_ATB*MC	deletion	250	10	9	9	9	9	9	9	9	9	0
Inv2_AKBLC_ATB*MC	insertion	400	10	10	10	10	10	10	10	10	10	0
Inv2_AKBLC_ATB*MC	inversion	250	10	10	10	10	10	10	10	10	10	10
Inv2_AKBLC_ATB*MC	deletion	250	10	9	9	9	9	9	9	9	9	0
Inv2_AKBLC_ATB*MC	insertion	5	10	9	9	9	9	9	9	9	9	0
Inv2_AKBLC_ATB*MC	insertion	400	10	10	10	10	10	10	10	10	10	0
Inv2_AKBLC_ATB*MC	inversion	250	10	10	10	10	10	10	10	10	10	10
Inv2_AKBLC_ATB*MC	deletion	250	10	10	10	10	10	10	10	10	10	0
Inv2_AKBLC_ATB*MC	insertion	250	10	10	10	10	10	10	10	10	10	0
Inv2_AKBLC_ATB*MC	insertion	400	10	10	10	10	10	10	10	10	10	0
Inv2_AKBLC_ATB*MC	inversion	250	10	10	10	10	10	10	10	10	10	10
Inv2_AKBLC_ATB*MC	deletion	250	10	10	10	10	10	10	10	10	10	0
Inv2_AKBLC_ATB*MC	insertion	400	10	10	10	10	10	10	10	10	10	0
Inv2_AKBLC_ATB*MC	inversion	250	10	10	10	10	10	10	10	10	10	10
Inv2_AKBLC_ATB*MC	deletion	400	10	10	10	10	10	10	10	10	10	0
Inv2_AKBLC_ATB*MC	inversion	250	10	10	10	10	10	10	10	10	10	10
Inv2_AKBLC_ATB*MC	deletion	400	10	10	10	10	10	10	10	10	10	0
Inv2_AKBLC_ATB*MC	insertion	5	10	10	10	10	10	10	10	10	10	0
Inv2_AKBLC_ATB*MC	inversion	250	10	10	10	10	10	10	10	10	10	10
Inv2_AKBLC_ATB*MC	deletion	400	10	9	9	9	9	9	9	9	9	0
Inv2_AKBLC_ATB*MC	insertion	250	10	10	10	10	10	10	10	10	10	0
Inv2_AKBLC_ATB*MC	inversion	250	10	10	10	10	10	10	10	10	10	10
Inv2_AKBLC_ATB*MC	deletion	400	10	9	9	9	9	9	9	9	9	0
Inv2_AKBLC_ATB*MC	insertion	400	10	10	10	10	10	10	10	10	10	0
Inv2_AKBLC_ATB*MC	insertion	5	10	10	10	10	10	10	10	10	10	0
Inv2_AKBLC_ATB*MC	inversion	250	10	10	10	10	10	10	10	10	10	10
Inv2_AKBLC_ATB*MC	deletion	400	10	10	10	10	10	10	10	10	10	0
Inv2_AKBLC_ATB*MC	insertion	5	10	10	10	10	10	10	10	10	10	0
Inv2_AKBLC_ATB*MC	inversion	250	10	10	10	10	10	10	10	10	10	10
Inv2_AKBLC_ATB*MC	deletion	400	10	10	10	10	10	10	10	10	10	0
Inv2_AKBLC_ATB*MC	insertion	5	10	10	10	10	10	10	10	10	10	0
Inv2_AKBLC_ATB*MC	insertion	5	10	10	10	10	10	10	10	10	10	0
Inv2_AKBLC_ATB*MC	inversion	250	10	10	10	10	10	10	10	10	10	10
Inv2_AKBLC_ATB*MC	deletion	400	10	10	10	10	10	10	10	10	10	0
Inv2_AKBLC_ATB*MC	insertion	250	10	10	10	10	10	10	10	10	10	0
Inv2_AKBLC_ATB*MC	insertion	5	10	10	10	10	10	10	10	10	10	0
Inv2_AKBLC_ATB*MC	inversion	250	10	10	10	10	10	10	10	10	10	10
Inv2_AKBLC_ATB*MC	deletion	400	10	9	9	9	9	9	9	9	9	0
Inv2_AKBLC_ATB*MC	insertion	400	10	10	10	10	10	10	10	10	10	0
Inv2_AKBLC_ATB*MC	insertion	250	10	10	10	10	10	10	10	10	10	0
Inv2_AKBLC_ATB*MC	inversion	250	10	10	10	10	10	10	10	10	10	10
Inv2_AKBLC_ATB*MC	deletion	400	10	10	10	10	10	10	10	10	10	0
Inv2_AKBLC_ATB*MC	insertion	250	10	10	10	10	10	10	10	10	10	0
Inv2_AKBLC_ATB*MC	inversion	250	10	10	10	10	10	10	10	10	10	10
Inv2_AKBLC_ATB*MC	deletion	400	10	10	10	10	10	10	10	10	10	0
Inv2_AKBLC_ATB*MC	insertion	5	10	10	10	10	10	10	10	10	10	0
Inv2_AKBLC_ATB*MC	insertion	250	10	10	10	10	10	10	10	10	10	0
Inv2_AKBLC_ATB*MC	inversion	250	10	10	10	10	10	10	10	10	10	10
Inv2_AKBLC_ATB*MC	deletion	400	10	10	10	10	10	10	10	10	10	0
Inv2_AKBLC_ATB*MC	insertion	250	10	10	10	10	10	10	10	10	10	0
Inv2_AKBLC_ATB*MC	insertion	250	10	10	10	10	10	10	10	10	10	0
Inv2_AKBLC_ATB*MC	inversion	250	10	10	10	10	10	10	10	10	10	10
Inv2_AKBLC_ATB*MC	deletion	400	10	10	10	10	10	10	10	10	10	0
Inv2_AKBLC_ATB*MC	insertion	400	10	10	10	10	10	10	10	10	10	0
Inv2_AKBLC_ATB*MC	insertion	400	10	10	10	10	10	10	10	10	10	0
Inv2_AKBLC_ATB*MC	inversion	250	10	10	10	10	10	10	10	10	10	10
Inv2_AKBLC_ATB*MC	deletion	400	10	10	10	10	10	10	10	10	10	0
Inv2_AKBLC_ATB*MC	insertion	400	10	10	10	10	10	10	10	10	10	0
Inv2_AKBLC_ATB*MC	inversion	250	10	10	10	10	10	10	10	10	10	10
Inv2_AKBLC_ATB*MC	deletion	400	10	9	9	9	9	9	9	9	9	0
Inv2_AKBLC_ATB*MC	insertion	5	10	10	10	10	10	10	10	10	10	0
Inv2_AKBLC_ATB*MC	insertion	400	10	10	10	10	10	10	10	10	10	0
Inv2_AKBLC_ATB*MC	inversion	250	10	10	10	10	10	10	10	10	10	10
Inv2_AKBLC_ATB*MC	deletion	400	10	10	10	10	10	10	10	10	10	0
Inv2_AKBLC_ATB*MC	insertion	250	10	10	10	10	10	10	10	10	10	0
Inv2_AKBLC_ATB*MC	insertion	400	10	10	10	10	10	10	10	10	10	0
Inv2_AKBLC_ATB*MC	inversion	250	10	10	10	10	10	10	10	10	10	10
Inv2_AKBLC_ATB*MC	deletion	400	10	10	10	10	10	10	10	10	10	0
Inv2_AKBLC_ATB*MC	insertion	400	10	10	10	10	10	10	10	10	10	0
Inv2_AKBLC_ATB*MC	deletion	5	10	10	10	10	10	10	10	10	10	0
Inv2_AKBLC_ATB*MC	inversion	250	10	10	10	10	10	10	10	10	10	10
Inv2_AKBLC_ATB*MC	deletion	5	10	9	9	9	9	9	9	9	9	0
Inv2_AKBLC_ATB*MC	inversion	250	10	10	10	10	10	10	10	10	10	10
Inv2_AKBLC_ATB*MC	insertion	5	10	9	9	9	9	9	9	9	9	0
Inv2_AKBLC_ATB*MC	deletion	5	10	9	9	9	9	9	9	9	9	0
Inv2_AKBLC_ATB*MC	inversion	250	10	10	10	10	10	10	10	10	10	10
Inv2_AKBLC_ATB*MC	insertion	250	10	10	10	10	10	10	10	10	10	0
Inv2_AKBLC_ATB*MC	deletion	5	10	10	10	10	10	10	10	10	10	0
Inv2_AKBLC_ATB*MC	inversion	250	10	10	10	10	10	10	10	10	10	10
Inv2_AKBLC_ATB*MC	insertion	400	10	10	10	10	10	10	10	10	10	0
Inv2_AKBLC_ATB*MC	deletion	5	10	10	10	10	10	10	10	10	10	0
Inv2_AKBLC_ATB*MC	insertion	5	10	10	10	10	10	10	10	10	10	0
Inv2_AKBLC_ATB*MC	inversion	250	10	10	10	10	10	10	10	10	10	10
Inv2_AKBLC_ATB*MC	deletion	5	10	10	10	10	10	10	10	10	10	0
Inv2_AKBLC_ATB*MC	insertion	5	10	10	10	10	10	10	10	10	10	0
Inv2_AKBLC_ATB*MC	inversion	250	10	10	10	10	10	10	10	10	10	10
Inv2_AKBLC_ATB*MC	insertion	5	10	10	10	10	10	10	10	10	10	0
Inv2_AKBLC_ATB*MC	deletion	5	10	9	9	9	9	9	9	9	9	0
Inv2_AKBLC_ATB*MC	insertion	5	10	10	10	10	10	10	10	10	10	0
Inv2_AKBLC_ATB*MC	inversion	250	10	10	10	10	10	10	10	10	10	10
Inv2_AKBLC_ATB*MC	insertion	250	10	10	10	10	10	10	10	10	10	0
Inv2_AKBLC_ATB*MC	deletion	5	10	9	9	9	9	9	9	9	9	0
Inv2_AKBLC_ATB*MC	insertion	5	10	9	9	9	9	9	9	9	9	0
Inv2_AKBLC_ATB*MC	inversion	250	10	10	10	10	10	10	10	10	10	10
Inv2_AKBLC_ATB*MC	insertion	400	10	10	10	10	10	10	10	10	10	0
Inv2_AKBLC_ATB*MC	deletion	5	10	8	8	8	8	8	8	8	8	0
Inv2_AKBLC_ATB*MC	insertion	250	10	10	10	10	10	10	10	10	10	0
Inv2_AKBLC_ATB*MC	inversion	250	10	10	10	10	10	10	10	10	10	10
Inv2_AKBLC_ATB*MC	deletion	5	10	8	8	8	8	8	8	8	8	0
Inv2_AKBLC_ATB*MC	insertion	250	10	10	10	10	10	10	10	10	10	0
Inv2_AKBLC_ATB*MC	inversion	250	10	10	10	10	10	10	10	10	10	10
Inv2_AKBLC_ATB*MC	insertion	5	10	10	10	10	10	10	10	10	10	0
Inv2_AKBLC_ATB*MC	deletion	5	10	10	10	10	10	10	10	10	10	0
Inv2_AKBLC_ATB*MC	insertion	250	10	10	10	10	10	10	10	10	10	0
Inv2_AKBLC_ATB*MC	inversion	250	10	10	10	10	10	10	10	10	10	10
Inv2_AKBLC_ATB*MC	insertion	250	10	10	10	10	10	10	10	10	10	0
Inv2_AKBLC_ATB*MC	deletion	5	10	10	10	10	10	10	10	10	10	0
Inv2_AKBLC_ATB*MC	insertion	250	10	10	10	10	10	10	10	10	10	0
Inv2_AKBLC_ATB*MC	inversion	250	10	10	10	10	10	10	10	10	10	10
Inv2_AKBLC_ATB*MC	insertion	400	10	10	10	10	10	10	10	10	10	0
Inv2_AKBLC_ATB*MC	deletion	5	10	9	9	9	9	9	9	9	9	0
Inv2_AKBLC_ATB*MC	insertion	400	10	10	10	10	10	10	10	10	10	0
Inv2_AKBLC_ATB*MC	inversion	250	10	10	10	10	10	10	10	10	10	10
Inv2_AKBLC_ATB*MC	deletion	5	10	9	9	9	9	9	9	9	9	0
Inv2_AKBLC_ATB*MC	insertion	400	10	10	10	10	10	10	10	10	10	0
Inv2_AKBLC_ATB*MC	inversion	250	10	10	10	10	10	10	10	10	10	10
Inv2_AKBLC_ATB*MC	insertion	5	10	10	10	10	10	10	10	10	10	0
Inv2_AKBLC_ATB*MC	deletion	5	10	10	10	10	10	10	10	10	10	0
Inv2_AKBLC_ATB*MC	insertion	400	10	10	10	10	10	10	10	10	10	0
Inv2_AKBLC_ATB*MC	inversion	250	10	10	10	10	10	10	10	10	10	10
Inv2_AKBLC_ATB*MC	insertion	250	10	10	10	10	10	10	10	10	10	0
Inv2_AKBLC_ATB*MC	deletion	5	10	10	10	10	10	10	10	10	10	0
Inv2_AKBLC_ATB*MC	insertion	400	10	10	10	10	10	10	10	10	10	0
Inv2_AKBLC_ATB*MC	inversion	250	10	10	10	10	10	10	10	10	10	10
Inv2_AKBLC_ATB*MC	insertion	400	10	10	10	10	10	10	10	10	10	0
Inv2_AKBLC_ATB*MC	deletion	5	10	10	10	10	10	10	10	10	10	0
Inv2_AKBLC_ATB*MC	inversion	250	10	10	10	10	10	10	10	10	10	10
Inv2_AKBLC_ATB*MC	deletion	5	10	9	9	9	9	9	9	9	9	0
Inv2_AKBLC_ATB*MC	deletion	5	10	10	10	10	10	10	10	10	10	0
Inv2_AKBLC_ATB*MC	inversion	250	10	10	10	10	10	10	10	10	10	10
Inv2_AKBLC_ATB*MC	deletion	5	10	10	10	10	10	10	10	10	10	0
Inv2_AKBLC_ATB*MC	insertion	5	10	10	10	10	10	10	10	10	10	0
Inv2_AKBLC_ATB*MC	deletion	5	10	10	10	10	10	10	10	10	10	0
Inv2_AKBLC_ATB*MC	inversion	250	10	10	10	10	10	10	10	10	10	10
Inv2_AKBLC_ATB*MC	deletion	5	10	10	10	10	10	10	10	10	10	0
Inv2_AKBLC_ATB*MC	insertion	250	10	10	10	10	10	10	10	10	10	0
Inv2_AKBLC_ATB*MC	deletion	5	10	9	9	9	9	9	9	9	9	0
Inv2_AKBLC_ATB*MC	inversion	250	10	10	10	10	10	10	10	10	10	10
Inv2_AKBLC_ATB*MC	deletion	5	10	9	9	9	9	9	9	9	9	0
Inv2_AKBLC_ATB*MC	insertion	400	10	10	10	10	10	10	10	10	10	0
Inv2_AKBLC_ATB*MC	deletion	5	10	7	7	7	7	7	7	7	7	0
Inv2_AKBLC_ATB*MC	insertion	5	10	8	8	8	8	8	8	8	8	0
Inv2_AKBLC_ATB*MC	inversion	250	10	10	10	10	10	10	10	10	10	10
Inv2_AKBLC_ATB*MC	deletion	5	10	9	9	9	9	9	9	9	9	0
Inv2_AKBLC_ATB*MC	deletion	5	10	10	10	10	10	10	10	10	10	0
Inv2_AKBLC_ATB*MC	insertion	5	10	10	10	10	10	10	10	10	10	0
Inv2_AKBLC_ATB*MC	inversion	250	10	10	10	10	10	10	10	10	10	10
Inv2_AKBLC_ATB*MC	deletion	5	10	10	10	10	10	10	10	10	10	0
Inv2_AKBLC_ATB*MC	insertion	5	10	10	10	10	10	10	10	10	10	0
Inv2_AKBLC_ATB*MC	deletion	5	10	10	10	10	10	10	10	10	10	0
Inv2_AKBLC_ATB*MC	insertion	5	10	8	8	8	8	8	8	8	8	0
Inv2_AKBLC_ATB*MC	inversion	250	10	10	10	10	10	10	10	10	10	10
Inv2_AKBLC_ATB*MC	deletion	5	10	9	9	9	9	9	9	9	9	0
Inv2_AKBLC_ATB*MC	insertion	250	10	10	10	10	10	10	10	10	10	0
Inv2_AKBLC_ATB*MC	deletion	5	10	10	10	10	10	10	10	10	10	0
Inv2_AKBLC_ATB*MC	insertion	5	10	8	8	8	8	8	8	8	8	0
Inv2_AKBLC_ATB*MC	inversion	250	10	10	10	10	10	10	10	10	10	10
Inv2_AKBLC_ATB*MC	deletion	5	10	8	8	8	8	8	8	8	8	0
Inv2_AKBLC_ATB*MC	insertion	400	10	10	10	10	10	10	10	10	10	0
Inv2_AKBLC_ATB*MC	deletion	5	10	9	9	9	9	9	9	9	9	0
Inv2_AKBLC_ATB*MC	insertion	250	10	10	10	10	10	10	10	10	10	0
Inv2_AKBLC_ATB*MC	inversion	250	10	10	10	10	10	10	10	10	10	10
Inv2_AKBLC_ATB*MC	deletion	5	10	8	8	8	8	8	8	8	8	0
Inv2_AKBLC_ATB*MC	deletion	5	10	10	10	10	10	10	10	10	10	0
Inv2_AKBLC_ATB*MC	insertion	250	10	10	10	10	10	10	10	10	10	0
Inv2_AKBLC_ATB*MC	inversion	250	10	10	10	10	10	10	10	10	10	10
Inv2_AKBLC_ATB*MC	deletion	5	10	10	10	10	10	10	10	10	10	0
Inv2_AKBLC_ATB*MC	insertion	5	10	10	10	10	10	10	10	10	10	0
Inv2_AKBLC_ATB*MC	deletion	5	10	9	9	9	9	9	9	9	9	0
Inv2_AKBLC_ATB*MC	insertion	250	10	10	10	10	10	10	10	10	10	0
Inv2_AKBLC_ATB*MC	inversion	250	10	10	10	10	10	10	10	10	10	10
Inv2_AKBLC_ATB*MC	deletion	5	10	10	10	10	10	10	10	10	10	0
Inv2_AKBLC_ATB*MC	insertion	250	10	10	10	10	10	10	10	10	10	0
Inv2_AKBLC_ATB*MC	deletion	5	10	10	10	10	10	10	10	10	10	0
Inv2_AKBLC_ATB*MC	insertion	250	10	10	10	10	10	10	10	10	10	0
Inv2_AKBLC_ATB*MC	inversion	250	10	10	10	10	10	10	10	10	10	10
Inv2_AKBLC_ATB*MC	deletion	5	10	10	10	10	10	10	10	10	10	0
Inv2_AKBLC_ATB*MC	insertion	400	10	10	10	10	10	10	10	10	10	0
Inv2_AKBLC_ATB*MC	deletion	5	10	9	9	9	9	9	9	9	9	0
Inv2_AKBLC_ATB*MC	insertion	400	10	10	10	10	10	10	10	10	10	0
Inv2_AKBLC_ATB*MC	inversion	250	10	10	10	10	10	10	10	10	10	10
Inv2_AKBLC_ATB*MC	deletion	5	10	9	9	9	9	9	9	9	9	0
Inv2_AKBLC_ATB*MC	deletion	5	10	9	9	9	9	9	9	9	9	0
Inv2_AKBLC_ATB*MC	insertion	400	10	10	10	10	10	10	10	10	10	0
Inv2_AKBLC_ATB*MC	inversion	250	10	10	10	10	10	10	10	10	10	10
Inv2_AKBLC_ATB*MC	deletion	5	10	10	10	10	10	10	10	10	10	0
Inv2_AKBLC_ATB*MC	insertion	5	10	10	10	10	10	10	10	10	10	0
Inv2_AKBLC_ATB*MC	deletion	5	10	9	9	9	9	9	9	9	9	0
Inv2_AKBLC_ATB*MC	insertion	400	10	10	10	10	10	10	10	10	10	0
Inv2_AKBLC_ATB*MC	inversion	250	10	10	10	10	10	10	10	10	10	10
Inv2_AKBLC_ATB*MC	deletion	5	10	9	9	9	9	9	9	9	9	0
Inv2_AKBLC_ATB*MC	insertion	250	10	10	10	10	10	10	10	10	10	0
Inv2_AKBLC_ATB*MC	deletion	5	10	10	10	10	10	10	10	10	10	0
Inv2_AKBLC_ATB*MC	insertion	400	10	10	10	10	10	10	10	10	10	0
Inv2_AKBLC_ATB*MC	inversion	250	10	10	10	10	10	10	10	10	10	10
Inv2_AKBLC_ATB*MC	deletion	5	10	10	10	10	10	10	10	10	10	0
Inv2_AKBLC_ATB*MC	insertion	400	10	10	10	10	10	10	10	10	10	0
Inv2_AKBLC_ATB*MC	deletion	5	10	10	10	10	10	10	10	10	10	0
Inv2_AKBLC_ATB*MC	inversion	250	10	10	10	10	10	10	10	10	10	10
Inv2_AKBLC_ATB*MC	deletion	250	10	10	10	10	10	10	10	10	10	0
Inv2_AKBLC_ATB*MC	deletion	5	10	10	10	10	10	10	10	10	10	0
Inv2_AKBLC_ATB*MC	inversion	250	10	10	10	10	10	10	10	10	10	10
Inv2_AKBLC_ATB*MC	deletion	250	10	10	10	10	10	10	10	10	10	0
Inv2_AKBLC_ATB*MC	insertion	5	10	10	10	10	10	10	10	10	10	0
Inv2_AKBLC_ATB*MC	deletion	5	10	9	9	9	9	9	9	9	9	0
Inv2_AKBLC_ATB*MC	inversion	250	10	10	10	10	10	10	10	10	10	10
Inv2_AKBLC_ATB*MC	deletion	250	10	10	10	10	10	10	10	10	10	0
Inv2_AKBLC_ATB*MC	insertion	250	10	10	10	10	10	10	10	10	10	0
Inv2_AKBLC_ATB*MC	deletion	5	10	10	10	10	10	10	10	10	10	0
Inv2_AKBLC_ATB*MC	inversion	250	10	10	10	10	10	10	10	10	10	10
Inv2_AKBLC_ATB*MC	deletion	250	10	10	10	10	10	10	10	10	10	0
Inv2_AKBLC_ATB*MC	insertion	400	10	10	10	10	10	10	10	10	10	0
Inv2_AKBLC_ATB*MC	deletion	5	10	9	9	9	9	9	9	9	9	0
Inv2_AKBLC_ATB*MC	insertion	5	10	9	9	9	9	9	9	9	9	0
Inv2_AKBLC_ATB*MC	inversion	250	10	10	10	10	10	10	10	10	10	10
Inv2_AKBLC_ATB*MC	deletion	250	10	9	9	9	9	9	9	9	9	0
Inv2_AKBLC_ATB*MC	deletion	5	10	10	10	10	10	10	10	10	10	0
Inv2_AKBLC_ATB*MC	insertion	5	10	8	8	8	8	8	8	8	8	0
Inv2_AKBLC_ATB*MC	inversion	250	10	10	10	10	10	10	10	10	10	10
Inv2_AKBLC_ATB*MC	deletion	250	10	10	10	10	10	10	10	10	10	0
Inv2_AKBLC_ATB*MC	insertion	5	10	10	10	10	10	10	10	10	10	0
Inv2_AKBLC_ATB*MC	deletion	5	10	10	10	10	10	10	10	10	10	0
Inv2_AKBLC_ATB*MC	insertion	5	10	9	9	9	9	9	9	9	9	0
Inv2_AKBLC_ATB*MC	inversion	250	10	10	10	10	10	10	10	10	10	10
Inv2_AKBLC_ATB*MC	deletion	250	10	10	10	10	10	10	10	10	10	0
Inv2_AKBLC_ATB*MC	insertion	250	10	10	10	10	10	10	10	10	10	0
Inv2_AKBLC_ATB*MC	deletion	5	10	9	9	9	9	9	9	9	9	0
Inv2_AKBLC_ATB*MC	insertion	5	10	9	9	9	9	9	9	9	9	0
Inv2_AKBLC_ATB*MC	inversion	250	10	10	10	10	10	10	10	10	10	10
Inv2_AKBLC_ATB*MC	deletion	250	10	9	9	9	9	9	9	9	9	0
Inv2_AKBLC_ATB*MC	insertion	400	10	10	10	10	10	10	10	10	10	0
Inv2_AKBLC_ATB*MC	deletion	5	10	10	10	10	10	10	10	10	10	0
Inv2_AKBLC_ATB*MC	insertion	250	10	10	10	10	10	10	10	10	10	0
Inv2_AKBLC_ATB*MC	inversion	250	10	10	10	10	10	10	10	10	10	10
Inv2_AKBLC_ATB*MC	deletion	250	10	10	10	10	10	10	10	10	10	0
Inv2_AKBLC_ATB*MC	deletion	5	10	8	8	8	8	8	8	8	8	0
Inv2_AKBLC_ATB*MC	insertion	250	10	10	10	10	10	10	10	10	10	0
Inv2_AKBLC_ATB*MC	inversion	250	10	10	10	10	10	10	10	10	10	10
Inv2_AKBLC_ATB*MC	deletion	250	10	10	10	10	10	10	10	10	10	0
Inv2_AKBLC_ATB*MC	insertion	5	10	9	9	9	9	9	9	9	9	0
Inv2_AKBLC_ATB*MC	deletion	5	10	10	10	10	10	10	10	10	10	0
Inv2_AKBLC_ATB*MC	insertion	250	10	10	10	10	10	10	10	10	10	0
Inv2_AKBLC_ATB*MC	inversion	250	10	10	10	10	10	10	10	10	10	10
Inv2_AKBLC_ATB*MC	deletion	250	10	9	9	9	9	9	9	9	9	0
Inv2_AKBLC_ATB*MC	insertion	250	10	10	10	10	10	10	10	10	10	0
Inv2_AKBLC_ATB*MC	deletion	5	10	10	10	10	10	10	10	10	10	0
Inv2_AKBLC_ATB*MC	insertion	250	10	10	10	10	10	10	10	10	10	0
Inv2_AKBLC_ATB*MC	inversion	250	10	10	10	10	10	10	10	10	10	10
Inv2_AKBLC_ATB*MC	deletion	250	10	9	9	9	9	9	9	9	9	0
Inv2_AKBLC_ATB*MC	insertion	400	10	10	10	10	10	10	10	10	10	0
Inv2_AKBLC_ATB*MC	deletion	5	10	9	9	9	9	9	9	9	9	0
Inv2_AKBLC_ATB*MC	insertion	400	10	10	10	10	10	10	10	10	10	0
Inv2_AKBLC_ATB*MC	inversion	250	10	10	10	10	10	10	10	10	10	10
Inv2_AKBLC_ATB*MC	deletion	250	10	10	10	10	10	10	10	10	10	0
Inv2_AKBLC_ATB*MC	deletion	5	10	9	9	9	8	9	9	9	9	0
Inv2_AKBLC_ATB*MC	insertion	400	10	10	10	10	10	10	10	10	10	0
Inv2_AKBLC_ATB*MC	inversion	250	10	10	10	10	10	10	10	10	10	10
Inv2_AKBLC_ATB*MC	deletion	250	10	10	10	10	9	10	10	10	10	0
Inv2_AKBLC_ATB*MC	insertion	5	10	10	10	10	9	10	10	10	10	0
Inv2_AKBLC_ATB*MC	deletion	5	10	9	9	9	9	9	9	9	9	0
Inv2_AKBLC_ATB*MC	insertion	400	10	10	10	10	10	10	10	10	10	0
Inv2_AKBLC_ATB*MC	inversion	250	10	10	10	10	10	10	10	10	10	10
Inv2_AKBLC_ATB*MC	deletion	250	10	10	10	10	10	10	10	10	10	0
Inv2_AKBLC_ATB*MC	insertion	250	10	10	10	10	10	10	10	10	10	0
Inv2_AKBLC_ATB*MC	deletion	5	10	10	10	10	10	10	10	10	10	0
Inv2_AKBLC_ATB*MC	insertion	400	10	10	10	10	10	10	10	10	10	0
Inv2_AKBLC_ATB*MC	inversion	250	10	10	10	10	10	10	10	10	10	10
Inv2_AKBLC_ATB*MC	deletion	250	10	10	10	10	10	10	10	10	10	0
Inv2_AKBLC_ATB*MC	insertion	400	10	10	10	10	10	10	10	10	10	0
Inv2_AKBLC_ATB*MC	deletion	5	10	10	10	10	10	10	10	10	10	0
Inv2_AKBLC_ATB*MC	inversion	250	10	10	10	10	10	10	10	10	10	10
Inv2_AKBLC_ATB*MC	deletion	400	10	10	10	10	10	10	10	10	10	0
Inv2_AKBLC_ATB*MC	deletion	5	10	10	10	10	10	10	10	10	10	0
Inv2_AKBLC_ATB*MC	inversion	250	10	10	10	10	10	10	10	10	10	10
Inv2_AKBLC_ATB*MC	deletion	400	10	10	10	10	10	10	10	10	10	0
Inv2_AKBLC_ATB*MC	insertion	5	10	9	9	9	9	9	9	9	9	0
Inv2_AKBLC_ATB*MC	deletion	5	10	10	10	10	10	10	10	10	10	0
Inv2_AKBLC_ATB*MC	inversion	250	10	10	10	10	10	10	10	10	10	10
Inv2_AKBLC_ATB*MC	deletion	400	10	10	10	10	10	10	10	10	10	0
Inv2_AKBLC_ATB*MC	insertion	250	10	10	10	10	10	10	10	10	10	0
Inv2_AKBLC_ATB*MC	deletion	5	10	10	10	10	10	10	10	10	10	0
Inv2_AKBLC_ATB*MC	inversion	250	10	10	10	10	10	10	10	10	10	10
Inv2_AKBLC_ATB*MC	deletion	400	10	9	9	9	9	9	9	9	9	0
Inv2_AKBLC_ATB*MC	insertion	400	10	10	10	10	10	10	10	10	10	0
Inv2_AKBLC_ATB*MC	deletion	5	10	9	9	9	9	9	9	9	9	0
Inv2_AKBLC_ATB*MC	insertion	5	10	10	10	10	10	10	10	10	10	0
Inv2_AKBLC_ATB*MC	inversion	250	10	10	10	10	10	10	10	10	10	10
Inv2_AKBLC_ATB*MC	deletion	400	10	9	9	9	9	9	9	9	9	0
Inv2_AKBLC_ATB*MC	deletion	5	10	10	10	10	10	10	10	10	10	0
Inv2_AKBLC_ATB*MC	insertion	5	10	10	10	10	10	10	10	10	10	0
Inv2_AKBLC_ATB*MC	inversion	250	10	10	10	10	10	10	10	10	10	10
Inv2_AKBLC_ATB*MC	deletion	400	10	10	10	10	10	10	10	10	10	0
Inv2_AKBLC_ATB*MC	insertion	5	10	10	10	10	10	10	10	10	10	0
Inv2_AKBLC_ATB*MC	deletion	5	10	10	10	10	10	10	10	10	10	0
Inv2_AKBLC_ATB*MC	insertion	5	10	10	10	10	10	10	10	10	10	0
Inv2_AKBLC_ATB*MC	inversion	250	10	10	10	10	10	10	10	10	10	10
Inv2_AKBLC_ATB*MC	deletion	400	10	10	10	10	10	10	10	10	10	0
Inv2_AKBLC_ATB*MC	insertion	250	10	10	10	10	10	10	10	10	10	0
Inv2_AKBLC_ATB*MC	deletion	5	10	10	10	10	10	10	10	10	10	0
Inv2_AKBLC_ATB*MC	insertion	5	10	10	10	10	10	10	10	10	10	0
Inv2_AKBLC_ATB*MC	inversion	250	10	10	10	10	10	10	10	10	10	10
Inv2_AKBLC_ATB*MC	deletion	400	10	10	10	10	10	10	10	10	10	0
Inv2_AKBLC_ATB*MC	insertion	400	10	10	10	10	10	10	10	10	10	0
Inv2_AKBLC_ATB*MC	deletion	5	10	10	10	10	10	10	10	10	10	0
Inv2_AKBLC_ATB*MC	insertion	250	10	10	10	10	10	10	10	10	10	0
Inv2_AKBLC_ATB*MC	inversion	250	10	10	10	10	10	10	10	10	10	10
Inv2_AKBLC_ATB*MC	deletion	400	10	10	10	10	10	10	10	10	10	0
Inv2_AKBLC_ATB*MC	deletion	5	10	10	10	10	10	10	10	10	10	0
Inv2_AKBLC_ATB*MC	insertion	250	10	10	10	10	10	10	10	10	10	0
Inv2_AKBLC_ATB*MC	inversion	250	10	10	10	10	10	10	10	10	10	10
Inv2_AKBLC_ATB*MC	deletion	400	10	10	10	10	10	10	10	10	10	0
Inv2_AKBLC_ATB*MC	insertion	5	10	9	9	9	9	9	9	9	9	0
Inv2_AKBLC_ATB*MC	deletion	5	10	8	8	8	8	8	8	8	8	0
Inv2_AKBLC_ATB*MC	insertion	250	10	10	10	10	10	10	10	10	10	0
Inv2_AKBLC_ATB*MC	inversion	250	10	10	10	10	10	10	10	10	10	10
Inv2_AKBLC_ATB*MC	deletion	400	10	8	8	8	8	8	8	8	8	0
Inv2_AKBLC_ATB*MC	insertion	250	10	10	10	10	10	10	10	10	10	0
Inv2_AKBLC_ATB*MC	deletion	5	10	9	9	9	9	9	9	9	9	0
Inv2_AKBLC_ATB*MC	insertion	250	10	10	10	10	10	10	10	10	10	0
Inv2_AKBLC_ATB*MC	inversion	250	10	10	10	10	10	10	10	10	10	10
Inv2_AKBLC_ATB*MC	deletion	400	10	10	10	10	10	10	10	10	10	0
Inv2_AKBLC_ATB*MC	insertion	400	10	10	10	10	10	10	10	10	10	0
Inv2_AKBLC_ATB*MC	deletion	5	10	10	10	10	10	10	10	10	10	0
Inv2_AKBLC_ATB*MC	insertion	400	10	10	10	10	10	10	10	10	10	0
Inv2_AKBLC_ATB*MC	inversion	250	10	10	10	10	10	10	10	10	10	10
Inv2_AKBLC_ATB*MC	deletion	400	10	10	10	10	10	10	10	10	10	0
Inv2_AKBLC_ATB*MC	deletion	5	10	9	9	9	9	9	9	9	9	0
Inv2_AKBLC_ATB*MC	insertion	400	10	10	10	10	10	10	10	10	10	0
Inv2_AKBLC_ATB*MC	inversion	250	10	10	10	10	10	10	10	10	10	10
Inv2_AKBLC_ATB*MC	deletion	400	10	9	9	9	9	9	9	9	9	0
Inv2_AKBLC_ATB*MC	insertion	5	10	9	9	9	9	9	9	9	9	0
Inv2_AKBLC_ATB*MC	deletion	5	10	10	10	10	10	10	10	10	10	0
Inv2_AKBLC_ATB*MC	insertion	400	10	10	10	10	10	10	10	10	10	0
Inv2_AKBLC_ATB*MC	inversion	250	10	10	10	10	10	10	10	10	10	10
Inv2_AKBLC_ATB*MC	deletion	400	10	10	10	10	10	10	10	10	10	0
Inv2_AKBLC_ATB*MC	insertion	250	10	10	10	10	10	10	10	10	10	0
Inv2_AKBLC_ATB*MC	deletion	5	10	10	10	10	10	10	10	10	10	0
Inv2_AKBLC_ATB*MC	insertion	400	10	10	10	10	10	10	10	10	10	0
Inv2_AKBLC_ATB*MC	inversion	250	10	10	10	10	10	10	10	10	10	10
Inv2_AKBLC_ATB*MC	deletion	400	10	10	10	10	10	10	10	10	10	0
Inv2_AKBLC_ATB*MC	insertion	400	10	10	10	10	10	10	10	10	10	0
Inv2_AKBLC_ATB*MC	deletion	250	10	10	10	10	10	10	10	10	10	0
Inv2_AKBLC_ATB*MC	inversion	250	10	10	10	10	10	10	10	10	10	10
Inv2_AKBLC_ATB*MC	deletion	250	10	10	10	10	10	10	10	10	10	0
Inv2_AKBLC_ATB*MC	inversion	250	10	10	10	10	10	10	10	10	10	10
Inv2_AKBLC_ATB*MC	insertion	5	10	10	10	10	10	10	10	10	10	0
Inv2_AKBLC_ATB*MC	deletion	250	10	9	9	9	9	9	9	9	9	0
Inv2_AKBLC_ATB*MC	inversion	250	10	10	10	10	10	10	10	10	10	10
Inv2_AKBLC_ATB*MC	insertion	250	10	10	10	10	10	10	10	10	10	0
Inv2_AKBLC_ATB*MC	deletion	250	10	9	9	9	9	9	9	9	9	0
Inv2_AKBLC_ATB*MC	inversion	250	10	10	10	10	10	10	10	10	10	10
Inv2_AKBLC_ATB*MC	insertion	400	10	10	10	10	10	10	10	10	10	0
Inv2_AKBLC_ATB*MC	deletion	250	10	10	10	10	10	10	10	10	10	0
Inv2_AKBLC_ATB*MC	insertion	5	10	10	10	10	10	10	10	10	10	0
Inv2_AKBLC_ATB*MC	inversion	250	10	10	10	10	10	10	10	10	10	10
Inv2_AKBLC_ATB*MC	deletion	250	10	10	10	10	10	10	10	10	10	0
Inv2_AKBLC_ATB*MC	insertion	5	10	10	10	10	10	10	10	10	10	0
Inv2_AKBLC_ATB*MC	inversion	250	10	10	10	10	10	10	10	10	10	10
Inv2_AKBLC_ATB*MC	insertion	5	10	10	10	10	10	10	10	10	10	0
Inv2_AKBLC_ATB*MC	deletion	250	10	9	9	9	9	9	9	9	9	0
Inv2_AKBLC_ATB*MC	insertion	5	10	9	9	9	9	9	9	9	9	0
Inv2_AKBLC_ATB*MC	inversion	250	10	10	10	10	10	10	10	10	10	10
Inv2_AKBLC_ATB*MC	insertion	250	10	10	10	10	10	10	10	10	10	0
Inv2_AKBLC_ATB*MC	deletion	250	10	10	10	10	10	10	10	10	10	0
Inv2_AKBLC_ATB*MC	insertion	5	10	10	10	10	10	10	10	10	10	0
Inv2_AKBLC_ATB*MC	inversion	250	10	10	10	10	10	10	10	10	10	10
Inv2_AKBLC_ATB*MC	insertion	400	10	10	10	10	10	10	10	10	10	0
Inv2_AKBLC_ATB*MC	deletion	250	10	10	10	10	10	10	10	10	10	0
Inv2_AKBLC_ATB*MC	insertion	250	10	10	10	10	10	10	10	10	10	0
Inv2_AKBLC_ATB*MC	inversion	250	10	10	10	10	10	10	10	10	10	10
Inv2_AKBLC_ATB*MC	deletion	250	10	10	10	10	10	10	10	10	10	0
Inv2_AKBLC_ATB*MC	insertion	250	10	10	10	10	10	10	10	10	10	0
Inv2_AKBLC_ATB*MC	inversion	250	10	10	10	10	10	10	10	10	10	10
Inv2_AKBLC_ATB*MC	insertion	5	10	10	10	10	10	10	10	10	10	0
Inv2_AKBLC_ATB*MC	deletion	250	10	9	9	9	9	9	9	9	9	0
Inv2_AKBLC_ATB*MC	insertion	250	10	10	10	10	10	10	10	10	10	0
Inv2_AKBLC_ATB*MC	inversion	250	10	10	10	10	10	10	10	10	10	10
Inv2_AKBLC_ATB*MC	insertion	250	10	10	10	10	10	10	10	10	10	0
Inv2_AKBLC_ATB*MC	deletion	250	10	10	10	10	10	10	10	10	10	0
Inv2_AKBLC_ATB*MC	insertion	250	10	10	10	10	10	10	10	10	10	0
Inv2_AKBLC_ATB*MC	inversion	250	10	10	10	10	10	10	10	10	10	10
Inv2_AKBLC_ATB*MC	insertion	400	10	10	10	10	10	10	10	10	10	0
Inv2_AKBLC_ATB*MC	deletion	250	10	10	10	10	10	10	10	10	10	0
Inv2_AKBLC_ATB*MC	insertion	400	10	10	10	10	10	10	10	10	10	0
Inv2_AKBLC_ATB*MC	inversion	250	10	10	10	10	10	10	10	10	10	10
Inv2_AKBLC_ATB*MC	deletion	250	10	10	10	10	10	10	10	10	10	0
Inv2_AKBLC_ATB*MC	insertion	400	10	10	10	10	10	10	10	10	10	0
Inv2_AKBLC_ATB*MC	inversion	250	10	10	10	10	10	10	10	10	10	10
Inv2_AKBLC_ATB*MC	insertion	5	10	10	10	10	10	10	10	10	10	0
Inv2_AKBLC_ATB*MC	deletion	250	10	10	10	10	10	10	10	10	10	0
Inv2_AKBLC_ATB*MC	insertion	400	10	10	10	10	10	10	10	10	10	0
Inv2_AKBLC_ATB*MC	inversion	250	10	10	10	10	10	10	10	10	10	10
Inv2_AKBLC_ATB*MC	insertion	250	10	10	10	10	10	10	10	10	10	0
Inv2_AKBLC_ATB*MC	deletion	250	10	10	10	10	10	10	10	10	10	0
Inv2_AKBLC_ATB*MC	insertion	400	10	10	10	10	10	10	10	10	10	0
Inv2_AKBLC_ATB*MC	inversion	250	10	10	10	10	10	10	10	10	10	10
Inv2_AKBLC_ATB*MC	insertion	400	10	10	10	10	10	10	10	10	10	0
Inv2_AKBLC_ATB*MC	deletion	250	10	10	10	10	10	10	10	10	10	0
Inv2_AKBLC_ATB*MC	inversion	250	10	10	10	10	10	10	10	10	10	10
Inv2_AKBLC_ATB*MC	deletion	5	10	10	10	10	10	10	10	10	10	0
Inv2_AKBLC_ATB*MC	deletion	250	10	10	10	10	10	10	10	10	10	0
Inv2_AKBLC_ATB*MC	inversion	250	10	10	10	10	10	10	10	10	10	10
Inv2_AKBLC_ATB*MC	deletion	5	10	10	10	10	10	10	10	10	10	0
Inv2_AKBLC_ATB*MC	insertion	5	10	10	10	10	10	10	10	10	10	0
Inv2_AKBLC_ATB*MC	deletion	250	10	9	9	9	9	9	9	9	9	0
Inv2_AKBLC_ATB*MC	inversion	250	10	10	10	10	10	10	10	10	10	10
Inv2_AKBLC_ATB*MC	deletion	5	10	10	10	10	10	10	10	10	10	0
Inv2_AKBLC_ATB*MC	insertion	250	10	10	10	10	10	10	10	10	10	0
Inv2_AKBLC_ATB*MC	deletion	250	10	10	10	10	10	10	10	10	10	0
Inv2_AKBLC_ATB*MC	inversion	250	10	10	10	10	10	10	10	10	10	10
Inv2_AKBLC_ATB*MC	deletion	5	10	10	10	10	10	10	10	10	10	0
Inv2_AKBLC_ATB*MC	insertion	400	10	10	10	10	10	10	10	10	10	0
Inv2_AKBLC_ATB*MC	deletion	250	10	10	10	10	10	10	10	10	10	0
Inv2_AKBLC_ATB*MC	insertion	5	10	10	10	10	10	10	10	10	10	0
Inv2_AKBLC_ATB*MC	inversion	250	10	10	10	10	10	10	10	10	10	10
Inv2_AKBLC_ATB*MC	deletion	5	10	10	10	10	10	10	10	10	10	0
Inv2_AKBLC_ATB*MC	deletion	250	10	10	10	10	10	10	10	10	10	0
Inv2_AKBLC_ATB*MC	insertion	5	10	10	10	10	10	10	10	10	10	0
Inv2_AKBLC_ATB*MC	inversion	250	10	10	10	10	10	10	10	10	10	10
Inv2_AKBLC_ATB*MC	deletion	5	10	9	9	9	9	9	9	9	9	0
Inv2_AKBLC_ATB*MC	insertion	5	10	10	10	10	10	10	10	10	10	0
Inv2_AKBLC_ATB*MC	deletion	250	10	10	10	10	10	10	10	10	10	0
Inv2_AKBLC_ATB*MC	insertion	5	10	10	10	10	10	10	10	10	10	0
Inv2_AKBLC_ATB*MC	inversion	250	10	10	10	10	10	10	10	10	10	10
Inv2_AKBLC_ATB*MC	deletion	5	10	9	9	9	9	9	9	9	9	0
Inv2_AKBLC_ATB*MC	insertion	250	10	10	10	10	10	10	10	10	10	0
Inv2_AKBLC_ATB*MC	deletion	250	10	10	10	10	10	10	10	10	10	0
Inv2_AKBLC_ATB*MC	insertion	5	10	10	10	10	10	10	10	10	10	0
Inv2_AKBLC_ATB*MC	inversion	250	10	10	10	10	10	10	10	10	10	10
Inv2_AKBLC_ATB*MC	deletion	5	10	10	10	10	10	10	10	10	10	0
Inv2_AKBLC_ATB*MC	insertion	400	10	10	10	10	10	10	10	10	10	0
Inv2_AKBLC_ATB*MC	deletion	250	10	8	8	8	8	8	8	8	8	0
Inv2_AKBLC_ATB*MC	insertion	250	10	10	10	10	10	10	10	10	10	0
Inv2_AKBLC_ATB*MC	inversion	250	10	10	10	10	10	10	10	10	10	10
Inv2_AKBLC_ATB*MC	deletion	5	10	10	10	10	10	10	10	10	10	0
Inv2_AKBLC_ATB*MC	deletion	250	10	8	8	8	8	8	8	8	8	0
Inv2_AKBLC_ATB*MC	insertion	250	10	10	10	10	10	10	10	10	10	0
Inv2_AKBLC_ATB*MC	inversion	250	10	10	10	10	10	10	10	10	10	10
Inv2_AKBLC_ATB*MC	deletion	5	10	10	10	10	10	10	10	10	10	0
Inv2_AKBLC_ATB*MC	insertion	5	10	10	10	10	10	10	10	10	10	0
Inv2_AKBLC_ATB*MC	deletion	250	10	10	10	10	10	10	10	10	10	0
Inv2_AKBLC_ATB*MC	insertion	250	10	10	10	10	10	10	10	10	10	0
Inv2_AKBLC_ATB*MC	inversion	250	10	10	10	10	10	10	10	10	10	10
Inv2_AKBLC_ATB*MC	deletion	5	10	9	9	9	9	9	9	9	9	0
Inv2_AKBLC_ATB*MC	insertion	250	10	10	10	10	10	10	10	10	10	0
Inv2_AKBLC_ATB*MC	deletion	250	10	10	10	10	10	10	10	10	10	0
Inv2_AKBLC_ATB*MC	insertion	250	10	10	10	10	10	10	10	10	10	0
Inv2_AKBLC_ATB*MC	inversion	250	10	10	10	10	10	10	10	10	10	10
Inv2_AKBLC_ATB*MC	deletion	5	10	10	10	10	10	10	10	10	10	0
Inv2_AKBLC_ATB*MC	insertion	400	10	10	10	10	10	10	10	10	10	0
Inv2_AKBLC_ATB*MC	deletion	250	10	10	10	10	10	10	10	10	10	0
Inv2_AKBLC_ATB*MC	insertion	400	10	10	10	10	10	10	10	10	10	0
Inv2_AKBLC_ATB*MC	inversion	250	10	10	10	10	10	10	10	10	10	10
Inv2_AKBLC_ATB*MC	deletion	5	10	10	10	10	10	10	10	10	10	0
Inv2_AKBLC_ATB*MC	deletion	250	10	10	10	10	10	10	10	10	10	0
Inv2_AKBLC_ATB*MC	insertion	400	10	10	10	10	10	10	10	10	10	0
Inv2_AKBLC_ATB*MC	inversion	250	10	10	10	10	10	10	10	10	10	10
Inv2_AKBLC_ATB*MC	deletion	5	10	10	10	10	10	10	10	10	10	0
Inv2_AKBLC_ATB*MC	insertion	5	10	9	9	9	9	9	9	9	9	0
Inv2_AKBLC_ATB*MC	deletion	250	10	10	10	10	10	10	10	10	10	0
Inv2_AKBLC_ATB*MC	insertion	400	10	10	10	10	10	10	10	10	10	0
Inv2_AKBLC_ATB*MC	inversion	250	10	10	10	10	10	10	10	10	10	10
Inv2_AKBLC_ATB*MC	deletion	5	10	10	10	10	10	10	10	10	10	0
Inv2_AKBLC_ATB*MC	insertion	250	10	10	10	10	10	10	10	10	10	0
Inv2_AKBLC_ATB*MC	deletion	250	10	9	9	9	9	9	9	9	9	0
Inv2_AKBLC_ATB*MC	insertion	400	10	10	10	10	10	10	10	10	10	0
Inv2_AKBLC_ATB*MC	inversion	250	10	10	10	10	10	10	10	10	10	10
Inv2_AKBLC_ATB*MC	deletion	5	10	10	10	10	10	10	10	10	10	0
Inv2_AKBLC_ATB*MC	insertion	400	10	10	10	10	10	10	10	10	10	0
Inv2_AKBLC_ATB*MC	deletion	250	10	10	10	10	10	10	10	10	10	0
Inv2_AKBLC_ATB*MC	inversion	250	10	10	10	10	10	10	10	10	10	10
Inv2_AKBLC_ATB*MC	deletion	250	10	10	10	10	10	10	10	10	10	0
Inv2_AKBLC_ATB*MC	deletion	250	10	9	9	9	9	9	9	9	9	0
Inv2_AKBLC_ATB*MC	inversion	250	10	10	10	10	10	10	10	10	10	10
Inv2_AKBLC_ATB*MC	deletion	250	10	10	10	10	10	10	10	10	10	0
Inv2_AKBLC_ATB*MC	insertion	5	10	9	9	9	9	9	9	9	9	0
Inv2_AKBLC_ATB*MC	deletion	250	10	10	10	10	10	10	10	10	10	0
Inv2_AKBLC_ATB*MC	inversion	250	10	10	10	10	10	10	10	10	10	10
Inv2_AKBLC_ATB*MC	deletion	250	10	10	10	10	10	10	10	10	10	0
Inv2_AKBLC_ATB*MC	insertion	250	10	10	10	10	10	10	10	10	10	0
Inv2_AKBLC_ATB*MC	deletion	250	10	10	10	10	10	10	10	10	10	0
Inv2_AKBLC_ATB*MC	inversion	250	10	10	10	10	10	10	10	10	10	10
Inv2_AKBLC_ATB*MC	deletion	250	10	10	10	10	10	10	10	10	10	0
Inv2_AKBLC_ATB*MC	insertion	400	10	10	10	10	10	10	10	10	10	0
Inv2_AKBLC_ATB*MC	deletion	250	10	10	10	10	10	10	10	10	10	0
Inv2_AKBLC_ATB*MC	insertion	5	10	9	9	9	9	9	9	9	9	0
Inv2_AKBLC_ATB*MC	inversion	250	10	10	10	10	10	10	10	10	10	10
Inv2_AKBLC_ATB*MC	deletion	250	10	10	10	10	10	10	10	10	10	0
Inv2_AKBLC_ATB*MC	deletion	250	10	9	9	9	9	9	9	9	9	0
Inv2_AKBLC_ATB*MC	insertion	5	10	9	9	9	9	9	9	9	9	0
Inv2_AKBLC_ATB*MC	inversion	250	10	10	10	10	10	10	10	10	10	10
Inv2_AKBLC_ATB*MC	deletion	250	10	10	10	10	10	10	10	10	10	0
Inv2_AKBLC_ATB*MC	insertion	5	10	10	10	10	10	10	10	10	10	0
Inv2_AKBLC_ATB*MC	deletion	250	10	10	10	10	10	10	10	10	10	0
Inv2_AKBLC_ATB*MC	insertion	5	10	10	10	10	10	10	10	10	10	0
Inv2_AKBLC_ATB*MC	inversion	250	10	10	10	10	10	10	10	10	10	10
Inv2_AKBLC_ATB*MC	deletion	250	10	10	10	10	10	10	10	10	10	0
Inv2_AKBLC_ATB*MC	insertion	250	10	10	10	10	10	10	10	10	10	0
Inv2_AKBLC_ATB*MC	deletion	250	10	10	10	10	10	10	10	10	10	0
Inv2_AKBLC_ATB*MC	insertion	5	10	10	10	10	10	10	10	10	10	0
Inv2_AKBLC_ATB*MC	inversion	250	10	10	10	10	10	10	10	10	10	10
Inv2_AKBLC_ATB*MC	deletion	250	10	10	10	10	10	10	10	10	10	0
Inv2_AKBLC_ATB*MC	insertion	400	10	10	10	10	10	10	10	10	10	0
Inv2_AKBLC_ATB*MC	deletion	250	10	9	9	9	9	9	9	9	9	0
Inv2_AKBLC_ATB*MC	insertion	250	10	10	10	10	10	10	10	10	10	0
Inv2_AKBLC_ATB*MC	inversion	250	10	10	10	10	10	10	10	10	10	10
Inv2_AKBLC_ATB*MC	deletion	250	10	9	9	9	9	9	9	9	9	0
Inv2_AKBLC_ATB*MC	deletion	250	10	10	10	10	10	10	10	10	10	0
Inv2_AKBLC_ATB*MC	insertion	250	10	10	10	10	10	10	10	10	10	0
Inv2_AKBLC_ATB*MC	inversion	250	10	10	10	10	10	10	10	10	10	10
Inv2_AKBLC_ATB*MC	deletion	250	10	10	10	10	10	10	10	10	10	0
Inv2_AKBLC_ATB*MC	insertion	5	10	10	10	10	10	10	10	10	10	0
Inv2_AKBLC_ATB*MC	deletion	250	10	10	10	10	10	10	10	10	10	0
Inv2_AKBLC_ATB*MC	insertion	250	10	10	10	10	10	10	10	10	10	0
Inv2_AKBLC_ATB*MC	inversion	250	10	10	10	10	10	10	10	10	10	10
Inv2_AKBLC_ATB*MC	deletion	250	10	10	10	10	10	10	10	10	10	0
Inv2_AKBLC_ATB*MC	insertion	250	10	10	10	10	10	10	10	10	10	0
Inv2_AKBLC_ATB*MC	deletion	250	10	10	10	10	10	10	10	10	10	0
Inv2_AKBLC_ATB*MC	insertion	250	10	10	10	10	10	10	10	10	10	0
Inv2_AKBLC_ATB*MC	inversion	250	10	10	10	10	10	10	10	10	10	10
Inv2_AKBLC_ATB*MC	deletion	250	10	10	10	10	10	10	10	10	10	0
Inv2_AKBLC_ATB*MC	insertion	400	10	10	10	10	10	10	10	10	10	0
Inv2_AKBLC_ATB*MC	deletion	250	10	10	10	10	10	10	10	10	10	0
Inv2_AKBLC_ATB*MC	insertion	400	10	10	10	10	10	10	10	10	10	0
Inv2_AKBLC_ATB*MC	inversion	250	10	10	10	10	10	10	10	10	10	10
Inv2_AKBLC_ATB*MC	deletion	250	10	10	10	10	10	10	10	10	10	0
Inv2_AKBLC_ATB*MC	deletion	250	10	10	10	10	10	10	10	10	10	0
Inv2_AKBLC_ATB*MC	insertion	400	10	10	10	10	10	10	10	10	10	0
Inv2_AKBLC_ATB*MC	inversion	250	10	10	10	10	10	10	10	10	10	10
Inv2_AKBLC_ATB*MC	deletion	250	10	10	10	10	10	10	10	10	10	0
Inv2_AKBLC_ATB*MC	insertion	5	10	10	10	10	10	10	10	10	10	0
Inv2_AKBLC_ATB*MC	deletion	250	10	10	10	10	10	10	10	10	10	0
Inv2_AKBLC_ATB*MC	insertion	400	10	10	10	10	10	10	10	10	10	0
Inv2_AKBLC_ATB*MC	inversion	250	10	10	10	10	10	10	10	10	10	10
Inv2_AKBLC_ATB*MC	deletion	250	10	9	9	9	9	9	9	9	9	0
Inv2_AKBLC_ATB*MC	insertion	250	10	10	10	10	10	10	10	10	10	0
Inv2_AKBLC_ATB*MC	deletion	250	10	10	10	10	10	10	10	10	10	0
Inv2_AKBLC_ATB*MC	insertion	400	10	10	10	10	10	10	10	10	10	0
Inv2_AKBLC_ATB*MC	inversion	250	10	10	10	10	10	10	10	10	10	10
Inv2_AKBLC_ATB*MC	deletion	250	10	9	9	9	9	9	9	9	9	0
Inv2_AKBLC_ATB*MC	insertion	400	10	10	10	10	10	10	10	10	10	0
Inv2_AKBLC_ATB*MC	deletion	250	10	10	10	10	10	10	10	10	10	0
Inv2_AKBLC_ATB*MC	inversion	250	10	10	10	10	10	10	10	10	10	10
Inv2_AKBLC_ATB*MC	deletion	400	10	10	10	10	10	10	10	10	10	0
Inv2_AKBLC_ATB*MC	deletion	250	10	10	10	10	10	10	10	10	10	0
Inv2_AKBLC_ATB*MC	inversion	250	10	10	10	10	10	10	10	10	10	10
Inv2_AKBLC_ATB*MC	deletion	400	10	9	9	9	9	9	9	9	9	0
Inv2_AKBLC_ATB*MC	insertion	5	10	9	9	9	9	9	9	9	9	0
Inv2_AKBLC_ATB*MC	deletion	250	10	10	10	10	10	10	10	10	10	0
Inv2_AKBLC_ATB*MC	inversion	250	10	10	10	10	10	10	10	10	10	10
Inv2_AKBLC_ATB*MC	deletion	400	10	10	10	10	10	10	10	10	10	0
Inv2_AKBLC_ATB*MC	insertion	250	10	10	10	10	10	10	10	10	10	0
Inv2_AKBLC_ATB*MC	deletion	250	10	10	10	10	10	10	10	10	10	0
Inv2_AKBLC_ATB*MC	inversion	250	10	10	10	10	10	10	10	10	10	10
Inv2_AKBLC_ATB*MC	deletion	400	10	10	10	10	10	10	10	10	10	0
Inv2_AKBLC_ATB*MC	insertion	400	10	10	10	10	10	10	10	10	10	0
Inv2_AKBLC_ATB*MC	deletion	250	10	10	10	10	10	10	10	10	10	0
Inv2_AKBLC_ATB*MC	insertion	5	10	10	10	10	10	10	10	10	10	0
Inv2_AKBLC_ATB*MC	inversion	250	10	10	10	10	10	10	10	10	10	10
Inv2_AKBLC_ATB*MC	deletion	400	10	10	10	10	10	10	10	10	10	0
Inv2_AKBLC_ATB*MC	deletion	250	10	10	10	10	10	10	10	10	10	0
Inv2_AKBLC_ATB*MC	insertion	5	10	10	10	10	10	10	10	10	10	0
Inv2_AKBLC_ATB*MC	inversion	250	10	10	10	10	10	10	10	10	10	10
Inv2_AKBLC_ATB*MC	deletion	400	10	10	10	10	10	10	10	10	10	0
Inv2_AKBLC_ATB*MC	insertion	5	10	9	9	9	9	9	9	9	9	0
Inv2_AKBLC_ATB*MC	deletion	250	10	9	9	9	9	9	9	9	9	0
Inv2_AKBLC_ATB*MC	insertion	5	10	9	9	9	9	9	9	9	9	0
Inv2_AKBLC_ATB*MC	inversion	250	10	10	10	10	10	10	10	10	10	10
Inv2_AKBLC_ATB*MC	deletion	400	10	9	9	9	9	9	9	9	9	0
Inv2_AKBLC_ATB*MC	insertion	250	10	10	10	10	10	10	10	10	10	0
Inv2_AKBLC_ATB*MC	deletion	250	10	9	9	9	9	9	9	9	9	0
Inv2_AKBLC_ATB*MC	insertion	5	10	9	9	9	9	9	9	9	9	0
Inv2_AKBLC_ATB*MC	inversion	250	10	10	10	10	10	10	10	10	10	10
Inv2_AKBLC_ATB*MC	deletion	400	10	10	10	10	10	10	10	10	10	0
Inv2_AKBLC_ATB*MC	insertion	400	10	10	10	10	10	10	10	10	10	0
Inv2_AKBLC_ATB*MC	deletion	250	10	10	10	10	10	10	10	10	10	0
Inv2_AKBLC_ATB*MC	insertion	250	10	10	10	10	10	10	10	10	10	0
Inv2_AKBLC_ATB*MC	inversion	250	10	10	10	10	10	10	10	10	10	10
Inv2_AKBLC_ATB*MC	deletion	400	10	10	10	10	10	10	10	10	10	0
Inv2_AKBLC_ATB*MC	deletion	250	10	10	10	10	10	10	10	10	10	0
Inv2_AKBLC_ATB*MC	insertion	250	10	10	10	10	10	10	10	10	10	0
Inv2_AKBLC_ATB*MC	inversion	250	10	10	10	10	10	10	10	10	10	10
Inv2_AKBLC_ATB*MC	deletion	400	10	9	9	9	9	9	9	9	9	0
Inv2_AKBLC_ATB*MC	insertion	5	10	9	9	9	9	9	9	9	9	0
Inv2_AKBLC_ATB*MC	deletion	250	10	10	10	10	10	10	10	10	10	0
Inv2_AKBLC_ATB*MC	insertion	250	10	10	10	10	10	10	10	10	10	0
Inv2_AKBLC_ATB*MC	inversion	250	10	10	10	10	10	10	10	10	10	10
Inv2_AKBLC_ATB*MC	deletion	400	10	10	10	10	10	10	10	10	10	0
Inv2_AKBLC_ATB*MC	insertion	250	10	10	10	10	10	10	10	10	10	0
Inv2_AKBLC_ATB*MC	deletion	250	10	10	10	10	10	10	10	10	10	0
Inv2_AKBLC_ATB*MC	insertion	250	10	10	10	10	10	10	10	10	10	0
Inv2_AKBLC_ATB*MC	inversion	250	10	10	10	10	10	10	10	10	10	10
Inv2_AKBLC_ATB*MC	deletion	400	10	10	10	10	10	10	10	10	10	0
Inv2_AKBLC_ATB*MC	insertion	400	10	10	10	10	10	10	10	10	10	0
Inv2_AKBLC_ATB*MC	deletion	250	10	10	10	10	10	10	10	10	10	0
Inv2_AKBLC_ATB*MC	insertion	400	10	10	10	10	10	10	10	10	10	0
Inv2_AKBLC_ATB*MC	inversion	250	10	10	10	10	10	10	10	10	10	10
Inv2_AKBLC_ATB*MC	deletion	400	10	10	10	10	10	10	10	10	10	0
Inv2_AKBLC_ATB*MC	deletion	250	10	10	10	10	10	10	10	10	10	0
Inv2_AKBLC_ATB*MC	insertion	400	10	10	10	10	10	10	10	10	10	0
Inv2_AKBLC_ATB*MC	inversion	250	10	10	10	10	10	10	10	10	10	9
Inv2_AKBLC_ATB*MC	deletion	400	10	9	9	9	9	9	9	9	9	0
Inv2_AKBLC_ATB*MC	insertion	5	10	10	10	10	10	10	10	10	10	0
Inv2_AKBLC_ATB*MC	deletion	250	10	10	10	10	10	10	10	10	10	0
Inv2_AKBLC_ATB*MC	insertion	400	10	10	10	10	10	10	10	10	10	0
Inv2_AKBLC_ATB*MC	inversion	250	10	10	10	10	10	10	10	10	10	10
Inv2_AKBLC_ATB*MC	deletion	400	10	10	10	10	10	10	10	10	10	0
Inv2_AKBLC_ATB*MC	insertion	250	10	10	10	10	10	10	10	10	10	0
Inv2_AKBLC_ATB*MC	deletion	250	10	10	10	10	10	10	10	10	10	0
Inv2_AKBLC_ATB*MC	insertion	400	10	10	10	10	10	10	10	10	10	0
Inv2_AKBLC_ATB*MC	inversion	250	10	10	10	10	10	10	10	10	10	10
Inv2_AKBLC_ATB*MC	deletion	400	10	10	10	10	10	10	10	10	10	0
Inv2_AKBLC_ATB*MC	insertion	400	10	10	10	10	10	10	10	10	10	0
Inv2_AKBLC_ATB*MC	deletion	400	10	10	10	10	10	10	10	10	10	0
Inv2_AKBLC_ATB*MC	inversion	250	10	10	10	10	10	10	10	10	10	10
Inv2_AKBLC_ATB*MC	deletion	400	10	10	10	10	10	10	10	10	10	0
Inv2_AKBLC_ATB*MC	inversion	250	10	10	10	10	10	10	10	10	10	10
Inv2_AKBLC_ATB*MC	insertion	5	10	10	10	10	10	10	10	10	10	0
Inv2_AKBLC_ATB*MC	deletion	400	10	10	10	10	10	10	10	10	10	0
Inv2_AKBLC_ATB*MC	inversion	250	10	10	10	10	10	10	10	10	10	10
Inv2_AKBLC_ATB*MC	insertion	250	10	10	10	10	10	10	10	10	10	0
Inv2_AKBLC_ATB*MC	deletion	400	10	10	10	10	10	10	10	10	10	0
Inv2_AKBLC_ATB*MC	inversion	250	10	10	10	10	10	10	10	10	10	10
Inv2_AKBLC_ATB*MC	insertion	400	10	10	10	10	10	10	10	10	10	0
Inv2_AKBLC_ATB*MC	deletion	400	10	9	9	9	9	9	9	9	9	0
Inv2_AKBLC_ATB*MC	insertion	5	10	9	9	9	9	9	9	9	9	0
Inv2_AKBLC_ATB*MC	inversion	250	10	10	10	10	10	10	10	10	10	10
Inv2_AKBLC_ATB*MC	deletion	400	10	10	10	10	10	10	10	10	10	0
Inv2_AKBLC_ATB*MC	insertion	5	10	9	9	9	9	9	9	9	9	0
Inv2_AKBLC_ATB*MC	inversion	250	10	10	10	10	10	10	10	10	10	10
Inv2_AKBLC_ATB*MC	insertion	5	10	10	10	10	10	10	10	10	10	0
Inv2_AKBLC_ATB*MC	deletion	400	10	10	10	10	10	10	10	10	10	0
Inv2_AKBLC_ATB*MC	insertion	5	10	10	10	10	10	10	10	10	10	0
Inv2_AKBLC_ATB*MC	inversion	250	10	10	10	10	10	10	10	10	10	10
Inv2_AKBLC_ATB*MC	insertion	250	10	10	10	10	10	10	10	10	10	0
Inv2_AKBLC_ATB*MC	deletion	400	10	10	10	10	10	10	10	10	10	0
Inv2_AKBLC_ATB*MC	insertion	5	10	10	10	10	10	10	10	10	10	0
Inv2_AKBLC_ATB*MC	inversion	250	10	10	10	10	10	10	10	10	10	10
Inv2_AKBLC_ATB*MC	insertion	400	10	10	10	10	10	10	10	10	10	0
Inv2_AKBLC_ATB*MC	deletion	400	10	10	10	10	10	10	10	10	10	0
Inv2_AKBLC_ATB*MC	insertion	250	10	10	10	10	10	10	10	10	10	0
Inv2_AKBLC_ATB*MC	inversion	250	10	10	10	10	10	10	10	10	10	10
Inv2_AKBLC_ATB*MC	deletion	400	10	9	9	9	9	9	9	9	9	0
Inv2_AKBLC_ATB*MC	insertion	250	10	10	10	10	10	10	10	10	10	0
Inv2_AKBLC_ATB*MC	inversion	250	10	10	10	10	10	10	10	10	10	10
Inv2_AKBLC_ATB*MC	insertion	5	10	10	10	10	10	10	10	10	10	0
Inv2_AKBLC_ATB*MC	deletion	400	10	9	9	9	9	9	9	9	9	0
Inv2_AKBLC_ATB*MC	insertion	250	10	10	10	10	10	10	10	10	10	0
Inv2_AKBLC_ATB*MC	inversion	250	10	10	10	10	10	10	10	10	10	10
Inv2_AKBLC_ATB*MC	insertion	250	10	10	10	10	10	10	10	10	10	0
Inv2_AKBLC_ATB*MC	deletion	400	10	10	10	10	10	10	10	10	10	0
Inv2_AKBLC_ATB*MC	insertion	250	10	10	10	10	10	10	10	10	10	0
Inv2_AKBLC_ATB*MC	inversion	250	10	10	10	10	10	10	10	10	10	10
Inv2_AKBLC_ATB*MC	insertion	400	10	10	10	10	10	10	10	10	10	0
Inv2_AKBLC_ATB*MC	deletion	400	10	10	10	10	10	10	10	10	10	0
Inv2_AKBLC_ATB*MC	insertion	400	10	10	10	10	10	10	10	10	10	0
Inv2_AKBLC_ATB*MC	inversion	250	10	10	10	10	10	10	10	10	10	10
Inv2_AKBLC_ATB*MC	deletion	400	10	10	10	10	10	10	10	10	10	0
Inv2_AKBLC_ATB*MC	insertion	400	10	10	10	10	10	10	10	10	10	0
Inv2_AKBLC_ATB*MC	inversion	250	10	10	10	10	10	10	10	10	10	10
Inv2_AKBLC_ATB*MC	insertion	5	10	10	10	10	10	10	10	10	10	0
Inv2_AKBLC_ATB*MC	deletion	400	10	10	10	10	10	10	10	10	10	0
Inv2_AKBLC_ATB*MC	insertion	400	10	10	10	10	10	10	10	10	10	0
Inv2_AKBLC_ATB*MC	inversion	250	10	10	10	10	10	10	10	10	10	10
Inv2_AKBLC_ATB*MC	insertion	250	10	10	10	10	10	10	10	10	10	0
Inv2_AKBLC_ATB*MC	deletion	400	10	10	10	10	9	10	10	10	10	0
Inv2_AKBLC_ATB*MC	insertion	400	10	10	10	10	10	10	10	10	10	0
Inv2_AKBLC_ATB*MC	inversion	250	10	10	10	10	10	10	10	10	10	10
Inv2_AKBLC_ATB*MC	insertion	400	10	10	10	10	10	10	10	10	10	0
Inv2_AKBLC_ATB*MC	deletion	400	10	10	10	10	10	10	10	10	10	0
[truncated: 5,560 more rows]
